# Supplementary material for: High-throughput quantification of protein structural change reveals potential mechanisms of temperature adaptation in Mytilus mussels
Source: BMC Evol Biol. 2020 Feb 13;20:28. doi: 10.1186/s12862-020-1593-y (PMC7020559; doi:10.1186/s12862-020-1593-y)
Supplement: Supplementary file 1 — Additional file 1: Figure S1. All unique proteins QMEAN >-5 M. galloprovincialis. Figure S2. All unique proteins QMEAN >-5 M. trossulus. Figure S3. All unique orthologs QMEAN >-5. Figure S4. Over-representation of M. galloprovincialis protein ontologies. Figure S5. Spearman rank correlation between the number of hydrogen bonds and salt bridges per amino acid among Mytilus proteins. Figure S6. Amino acid composition all unique proteins M. galloprovincialis. Figure S7. Amino acid composition all unique proteins M. trossulus. Figure S8. Chi square tests of independence comparing amino acid use in different sets of Mytilus proteins. Figure S9. Spearman rank order correlation between residue hydrophobicity or residue volume and deviation in amino acid use in M. galloprovincialis relative to M. trossulus for different sets of proteins. [file 12862_2020_1593_MOESM1_ESM.xlsx]

## Sheet: Figure S1
Figure S1-All unique Mytilus galloprovincialis proteins with QMEAN >-5
UniProt ID	Gene Name	Length	QMEAN	Hydrogen Bonds	Salt Bridges	H-Bonds per A.A.	Bridges per A.A.	Species	Ontology-Biological Process	Ontology-Cellular Component	Ontology-Molecular Function	Ontology-All	Protein Families
B0FN51	Lysosomal beta-glucuronidase (Fragment)	183	-2.3	1428	53	7.80328	0.289617	Mytilus galloprovincialis	carbohydrate metabolic process [GO:0005975]		hydrolase activity, hydrolyzing O-glycosyl compounds [GO:0004553]	hydrolase activity, hydrolyzing O-glycosyl compounds [GO:0004553]; carbohydrate metabolic process [GO:0005975]
E6ZCD4	Fibrinogen-related protein 2	242	-4.17	1376	67	5.68595	0.27686	Mytilus galloprovincialis
U3GM45	17 beta-hydroxysteroid dehydrogenase 10	259	-0.01	2122	70	8.19305	0.27027	Mytilus galloprovincialis			oxidoreductase activity [GO:0016491]	oxidoreductase activity [GO:0016491]
E6ZCD8	Fibrinogen-related protein 6	245	-3.53	444	65	1.81224	0.265306	Mytilus galloprovincialis
B3EWR1	Lectin	149	-0.46744	520	38	3.48993	0.255034	Mytilus galloprovincialis	killing of cells of other organism [GO:0031640]		galactose binding [GO:0005534]	galactose binding [GO:0005534]; killing of cells of other organism [GO:0031640]
A9XLN7	Multifunctional protein 2 (Fragment)	60	-1.11	194	15	3.23333	0.25	Mytilus galloprovincialis
A0A0C5PIW3	Fibrinogen-related protein 9	352	-2.67	480	82	1.36364	0.232955	Mytilus galloprovincialis		integral component of membrane [GO:0016021]		integral component of membrane [GO:0016021]
W5XMD8	Inhibitor of nuclear factor kappa-B kinase-1 (Fragment)	598	-1.65	2024	137	3.38462	0.229097	Mytilus galloprovincialis			ATP binding [GO:0005524]; protein kinase activity [GO:0004672]	ATP binding [GO:0005524]; protein kinase activity [GO:0004672]
R4JNC5	p53 and DNA damage regulated protein	129	-0.5	406	28	3.14729	0.217054	Mytilus galloprovincialis
E5KXF0	Fibrinogen-related protein (Fragment)	176	-1.89	1432	37	8.13636	0.210227	Mytilus galloprovincialis
A0A0K0YB40	Fructose-bisphosphate aldolase (Fragment)	235	-0.35	1910	49	8.12766	0.208511	Mytilus galloprovincialis	glycolytic process [GO:0006096]		fructose-bisphosphate aldolase activity [GO:0004332]	fructose-bisphosphate aldolase activity [GO:0004332]; glycolytic process [GO:0006096]
A0A140CZM4	Serum amyloid A isoform b	235	-3.01	1032	49	4.39149	0.208511	Mytilus galloprovincialis		extracellular region [GO:0005576]		extracellular region [GO:0005576]
P91958	Tropomyosin	284	0.183073	1454	59	5.11972	0.207746	Mytilus galloprovincialis
A0A076V861	Glyceraldehyde-3-phosphate dehydrogenase (Fragment)	285	0.11	1936	58	6.79298	0.203509	Mytilus galloprovincialis	glucose metabolic process [GO:0006006]; glycolytic process [GO:0006096]		glyceraldehyde-3-phosphate dehydrogenase (NAD+) (phosphorylating) activity [GO:0004365]; NAD binding [GO:0051287]; NADP binding [GO:0050661]	glyceraldehyde-3-phosphate dehydrogenase (NAD+) (phosphorylating) activity [GO:0004365]; NAD binding [GO:0051287]; NADP binding [GO:0050661]; glucose metabolic process [GO:0006006]; glycolytic process [GO:0006096]
A0A140KFU1	Alpha-galactose-binding lectin	187	-0.48	520	38	2.78075	0.203209	Mytilus galloprovincialis			carbohydrate binding [GO:0030246]	carbohydrate binding [GO:0030246]
Q2VFP7	Heat shock protein 27 (Fragment)	41	0	102	8	2.4878	0.195122	Mytilus galloprovincialis
Q9Y0D6	Actin	376	-1.09	2938	72	7.81383	0.191489	Mytilus galloprovincialis		cytoplasm [GO:0005737]; cytoskeleton [GO:0005856]	ATP binding [GO:0005524]	cytoplasm [GO:0005737]; cytoskeleton [GO:0005856]; ATP binding [GO:0005524]
A0A0C5PRK1	Fibrinogen-related protein 11	415	-3.65	570	79	1.37349	0.190361	Mytilus galloprovincialis
E6ZCD7	Fibrinogen-related protein 5	243	-3.44	1300	45	5.34979	0.185185	Mytilus galloprovincialis
F0V488	Putative C1q domain containing protein MgC1q51	171	-4.01	738	31	4.31579	0.181287	Mytilus galloprovincialis		integral component of membrane [GO:0016021]		integral component of membrane [GO:0016021]
K4GY84	Superoxide dismutase	228	-0.71	1606	40	7.04386	0.175439	Mytilus galloprovincialis			metal ion binding [GO:0046872]; superoxide dismutase activity [GO:0004784]	metal ion binding [GO:0046872]; superoxide dismutase activity [GO:0004784]
B7UEY4	Superoxide dismutase [Cu-Zn]	157	0.05	558	27	3.55414	0.171975	Mytilus galloprovincialis			metal ion binding [GO:0046872]; superoxide dismutase activity [GO:0004784]	metal ion binding [GO:0046872]; superoxide dismutase activity [GO:0004784]
F0V441	Putative C1q domain containing protein MgC1q4	182	-3.46	660	31	3.62637	0.17033	Mytilus galloprovincialis
E6ZCD6	Fibrinogen-related protein 4	233	-2.85	1198	39	5.14163	0.167382	Mytilus galloprovincialis
A0A0C5PTA2	MAP kinase kinase 4-like protein	383	-2.39	1052	64	2.74674	0.167102	Mytilus galloprovincialis			ATP binding [GO:0005524]; protein serine/threonine kinase activity [GO:0004674]	ATP binding [GO:0005524]; protein serine/threonine kinase activity [GO:0004674]
I1VYX3	Isocitrate dehydrogenase [NADP]	448	-0.57	1646	72	3.67411	0.160714	Mytilus galloprovincialis	isocitrate metabolic process [GO:0006102]; tricarboxylic acid cycle [GO:0006099]		isocitrate dehydrogenase (NADP+) activity [GO:0004450]; magnesium ion binding [GO:0000287]; NAD binding [GO:0051287]	isocitrate dehydrogenase (NADP+) activity [GO:0004450]; magnesium ion binding [GO:0000287]; NAD binding [GO:0051287]; isocitrate metabolic process [GO:0006102]; tricarboxylic acid cycle [GO:0006099]
B3GGC6	p63gamma (Fragment)	267	-1.53	1038	42	3.88764	0.157303	Mytilus galloprovincialis	apoptotic process [GO:0006915]; protein tetramerization [GO:0051262]	nucleus [GO:0005634]	DNA-binding transcription factor activity [GO:0003700]; transcription regulatory region DNA binding [GO:0044212]	nucleus [GO:0005634]; DNA-binding transcription factor activity [GO:0003700]; transcription regulatory region DNA binding [GO:0044212]; apoptotic process [GO:0006915]; protein tetramerization [GO:0051262]
A0A140H122	DROSHA	1376	-4.90277	848	211	0.616279	0.153343	Mytilus galloprovincialis	RNA processing [GO:0006396]; rRNA catabolic process [GO:0016075]		ribonuclease III activity [GO:0004525]; RNA binding [GO:0003723]	ribonuclease III activity [GO:0004525]; RNA binding [GO:0003723]; RNA processing [GO:0006396]; rRNA catabolic process [GO:0016075]
K0JBX1	ATP-binding cassette sub-family C ABCC/MRP-like protein	1524	-3.21	2260	226	1.48294	0.148294	Mytilus galloprovincialis		integral component of membrane [GO:0016021]	ATPase activity [GO:0016887]; ATPase-coupled transmembrane transporter activity [GO:0042626]; ATP binding [GO:0005524]	integral component of membrane [GO:0016021]; ATP binding [GO:0005524]; ATPase activity [GO:0016887]; ATPase-coupled transmembrane transporter activity [GO:0042626]
A0A0F6T5N9	DeltaNp63beta	414	-1.59	1280	61	3.09179	0.147343	Mytilus galloprovincialis	apoptotic process [GO:0006915]; protein tetramerization [GO:0051262]	nucleus [GO:0005634]	DNA-binding transcription factor activity [GO:0003700]; transcription regulatory region DNA binding [GO:0044212]	nucleus [GO:0005634]; DNA-binding transcription factor activity [GO:0003700]; transcription regulatory region DNA binding [GO:0044212]; apoptotic process [GO:0006915]; protein tetramerization [GO:0051262]
O61269	Twitchin-like protein (Fragment)	335	-3.09	1102	47	3.28955	0.140299	Mytilus galloprovincialis			ATP binding [GO:0005524]; protein serine/threonine kinase activity [GO:0004674]	ATP binding [GO:0005524]; protein serine/threonine kinase activity [GO:0004674]
F0V456	Putative C1q domain containing protein MgC1q19	164	-4.26	648	23	3.95122	0.140244	Mytilus galloprovincialis
J7IHD4	Glutathione S-transferase sigma 1	204	-2.53	738	28	3.61765	0.137255	Mytilus galloprovincialis			transferase activity [GO:0016740]	transferase activity [GO:0016740]
F0V478	Putative C1q domain containing protein MgC1q41	165	-4.09	738	22	4.47273	0.133333	Mytilus galloprovincialis
Q3S892	Malate dehydrogenase	333	-0.5	1326	43	3.98198	0.129129	Mytilus galloprovincialis	carbohydrate metabolic process [GO:0005975]; malate metabolic process [GO:0006108]; tricarboxylic acid cycle [GO:0006099]		L-malate dehydrogenase activity [GO:0030060]	L-malate dehydrogenase activity [GO:0030060]; carbohydrate metabolic process [GO:0005975]; malate metabolic process [GO:0006108]; tricarboxylic acid cycle [GO:0006099]
J7IB22	Glutathione S-transferase sigma 3	203	-1.42	762	26	3.75369	0.128079	Mytilus galloprovincialis			glutathione transferase activity [GO:0004364]	glutathione transferase activity [GO:0004364]
A0A0F6QMK2	TAp63gamma	455	-1.72	1272	58	2.7956	0.127473	Mytilus galloprovincialis	apoptotic process [GO:0006915]; protein tetramerization [GO:0051262]	nucleus [GO:0005634]	DNA-binding transcription factor activity [GO:0003700]; transcription regulatory region DNA binding [GO:0044212]	nucleus [GO:0005634]; DNA-binding transcription factor activity [GO:0003700]; transcription regulatory region DNA binding [GO:0044212]; apoptotic process [GO:0006915]; protein tetramerization [GO:0051262]
F0V4B0	Putative C1q domain containing protein MgC1q73	173	-2.3	610	22	3.52601	0.127168	Mytilus galloprovincialis
Q8MUC3	Glutathione S-transferase GSTpi1	206	-1.49	762	26	3.69903	0.126214	Mytilus galloprovincialis			glutathione transferase activity [GO:0004364]	glutathione transferase activity [GO:0004364]
J7IEQ6	Glutathione S-transferase sigma 2	207	-3.09	668	26	3.22705	0.125604	Mytilus galloprovincialis			transferase activity [GO:0016740]	transferase activity [GO:0016740]
F0V498	Putative C1q domain containing protein MgC1q61	192	-3.62	728	24	3.79167	0.125	Mytilus galloprovincialis
J7IAK1	Glutathione S-transferase alpha	216	-3.45	748	27	3.46296	0.125	Mytilus galloprovincialis			glutathione transferase activity [GO:0004364]	glutathione transferase activity [GO:0004364]
A0A0K0M9M3	HIF-prolyl hydroxylase (Fragment)	81	0.4	118	10	1.45679	0.123457	Mytilus galloprovincialis			oxidoreductase activity [GO:0016491]	oxidoreductase activity [GO:0016491]
F2XEW8	Caspase 8	383	-4.5	842	47	2.19843	0.122715	Mytilus galloprovincialis			cysteine-type endopeptidase activity [GO:0004197]	cysteine-type endopeptidase activity [GO:0004197]
A0A024DAX7	Transforming growth factor activated kinase-1	674	-1.08	1880	82	2.78932	0.121662	Mytilus galloprovincialis			ATP binding [GO:0005524]; magnesium ion binding [GO:0000287]; MAP kinase kinase kinase activity [GO:0004709]	ATP binding [GO:0005524]; magnesium ion binding [GO:0000287]; MAP kinase kinase kinase activity [GO:0004709]
E6YE63	Mgox Lab homeobox protein (Fragment)	33	0.41	54	4	1.63636	0.121212	Mytilus galloprovincialis		nucleus [GO:0005634]	DNA binding [GO:0003677]	nucleus [GO:0005634]; DNA binding [GO:0003677]
F0V469	Putative C1q domain containing protein MgC1q32	184	-3.68	666	22	3.61957	0.119565	Mytilus galloprovincialis
K4GX76	CuZn superoxide dismutase	211	-2.53	522	25	2.47393	0.118483	Mytilus galloprovincialis			metal ion binding [GO:0046872]; superoxide dismutase activity [GO:0004784]	metal ion binding [GO:0046872]; superoxide dismutase activity [GO:0004784]
A0A0F6QNH5	TAp63beta	498	-1.72	1272	58	2.55422	0.116466	Mytilus galloprovincialis	apoptotic process [GO:0006915]; protein tetramerization [GO:0051262]	nucleus [GO:0005634]	DNA-binding transcription factor activity [GO:0003700]; transcription regulatory region DNA binding [GO:0044212]	nucleus [GO:0005634]; DNA-binding transcription factor activity [GO:0003700]; transcription regulatory region DNA binding [GO:0044212]; apoptotic process [GO:0006915]; protein tetramerization [GO:0051262]
E6ZCD9	Fibrinogen-related protein 7	247	-3.08	1216	28	4.92308	0.11336	Mytilus galloprovincialis
A0A2H4NFX8	Glutathione S-transferase mu (Fragment)	152	-1.79	452	17	2.97368	0.111842	Mytilus galloprovincialis			transferase activity [GO:0016740]	transferase activity [GO:0016740]
F2XEX0	Caspase 3/7-2	313	-2.97	968	35	3.09265	0.111821	Mytilus galloprovincialis			cysteine-type endopeptidase activity [GO:0004197]	cysteine-type endopeptidase activity [GO:0004197]
A0A0F6QPQ1	DeltaNp63gamma	371	-2.94	1234	41	3.32615	0.110512	Mytilus galloprovincialis	apoptotic process [GO:0006915]; protein tetramerization [GO:0051262]	nucleus [GO:0005634]	DNA-binding transcription factor activity [GO:0003700]; transcription regulatory region DNA binding [GO:0044212]	nucleus [GO:0005634]; DNA-binding transcription factor activity [GO:0003700]; transcription regulatory region DNA binding [GO:0044212]; apoptotic process [GO:0006915]; protein tetramerization [GO:0051262]
Q0ZPQ2	Ras (Fragment)	172	0.319805	368	19	2.13953	0.110465	Mytilus galloprovincialis	signal transduction [GO:0007165]	membrane [GO:0016020]	GTPase activity [GO:0003924]; GTP binding [GO:0005525]	membrane [GO:0016020]; GTP binding [GO:0005525]; GTPase activity [GO:0003924]; signal transduction [GO:0007165]
A0A0K0YB52	Filament-like protein-1 (Fragment)	91	-1.69	280	10	3.07692	0.10989	Mytilus galloprovincialis		intermediate filament [GO:0005882]		intermediate filament [GO:0005882]
A0A0K0PUP2	Shell fibrous prismatic perlucin-like protein 1	199	-4.96	798	21	4.01005	0.105528	Mytilus galloprovincialis
F0V449	Putative C1q domain containing protein MgC1q12	182	-4.39	734	19	4.03297	0.104396	Mytilus galloprovincialis
F0V496	Putative C1q domain containing protein MgC1q59	164	-4.35	654	17	3.9878	0.103659	Mytilus galloprovincialis
F0V486	Putative C1q domain containing protein MgC1q49	186	-2.3	670	19	3.60215	0.102151	Mytilus galloprovincialis
F0V471	Putative C1q domain containing protein MgC1q34	190	-2.43	734	19	3.86316	0.1	Mytilus galloprovincialis
F0V4B8	Putative C1q domain containing protein MgC1q81	190	-2.71	730	19	3.84211	0.1	Mytilus galloprovincialis
F0V470	Putative C1q domain containing protein MgC1q33	181	-4.88	748	18	4.1326	0.0994475	Mytilus galloprovincialis
H9C6G9	Goose-type lysoyzme	206	-2.51	350	20	1.69903	0.0970874	Mytilus galloprovincialis	cell wall macromolecule catabolic process [GO:0016998]; peptidoglycan catabolic process [GO:0009253]		lysozyme activity [GO:0003796]	lysozyme activity [GO:0003796]; cell wall macromolecule catabolic process [GO:0016998]; peptidoglycan catabolic process [GO:0009253]
F0V4A6	Putative C1q domain containing protein MgC1q69	227	-3.45	650	22	2.86344	0.0969163	Mytilus galloprovincialis
F0V4A9	Putative C1q domain containing protein MgC1q72	186	-2.22	754	18	4.05376	0.0967742	Mytilus galloprovincialis
A0A126Q9B7	PAN2-PAN3 deadenylation complex subunit PAN3	777	-2.34	1524	74	1.96139	0.0952381	Mytilus galloprovincialis	mRNA processing [GO:0006397]; nuclear-transcribed mRNA poly(A) tail shortening [GO:0000289]; positive regulation of cytoplasmic mRNA processing body assembly [GO:0010606]	PAN complex [GO:0031251]; P-body [GO:0000932]	ATP binding [GO:0005524]; RNA binding [GO:0003723]	P-body [GO:0000932]; PAN complex [GO:0031251]; ATP binding [GO:0005524]; RNA binding [GO:0003723]; mRNA processing [GO:0006397]; nuclear-transcribed mRNA poly(A) tail shortening [GO:0000289]; positive regulation of cytoplasmic mRNA processing body assembly [GO:0010606]
X2D385	Mytimacin-6	86	-3.58	116	8	1.34884	0.0930233	Mytilus galloprovincialis	defense response [GO:0006952]			defense response [GO:0006952]
F0V4A3	Putative C1q domain containing protein MgC1q66	173	-3.44	686	16	3.96532	0.0924855	Mytilus galloprovincialis
V9LXS5	KEYSTONEin	231	-4.19	664	21	2.87446	0.0909091	Mytilus galloprovincialis
A0A0C5Q4H1	NOD-like receptor 1	1155	-4.49	2598	105	2.24935	0.0909091	Mytilus galloprovincialis	regulation of apoptotic process [GO:0042981]			regulation of apoptotic process [GO:0042981]
F0V474	Putative C1q domain containing protein MgC1q37	177	-2.53	676	16	3.81921	0.0903955	Mytilus galloprovincialis
E4Z7F7	Protein kinase CK2 alpha catalytic subunit	356	-1.92	618	32	1.73596	0.0898876	Mytilus galloprovincialis			ATP binding [GO:0005524]; protein serine/threonine kinase activity [GO:0004674]	ATP binding [GO:0005524]; protein serine/threonine kinase activity [GO:0004674]
Q38PT2	Cytosolic heat shock cognate protein 70 (Fragment)	156	0.79	286	14	1.83333	0.0897436	Mytilus galloprovincialis			ATP binding [GO:0005524]	ATP binding [GO:0005524]
F0V448	Putative C1q domain containing protein MgC1q11	179	-4.24	632	16	3.53073	0.0893855	Mytilus galloprovincialis
F0V481	Putative C1q domain containing protein MgC1q44	214	-3.94	740	19	3.45794	0.088785	Mytilus galloprovincialis
V9P9M1	Mitogen-activated protein kinase	353	-0.542854	654	31	1.85269	0.0878187	Mytilus galloprovincialis			ATP binding [GO:0005524]; MAP kinase activity [GO:0004707]	ATP binding [GO:0005524]; MAP kinase activity [GO:0004707]
A0A0C5PRL8	Complement component C3-like protein	1809	-4.13	2138	157	1.18187	0.0867883	Mytilus galloprovincialis		extracellular space [GO:0005615]	endopeptidase inhibitor activity [GO:0004866]	extracellular space [GO:0005615]; endopeptidase inhibitor activity [GO:0004866]
B0FN50	Lysosomal hexosaminidase (Fragment)	323	-1.6	592	28	1.83282	0.0866873	Mytilus galloprovincialis	carbohydrate metabolic process [GO:0005975]		beta-N-acetylhexosaminidase activity [GO:0004563]	beta-N-acetylhexosaminidase activity [GO:0004563]; carbohydrate metabolic process [GO:0005975]
F2XEW9	Caspase 3/7-1	313	-3.09	936	27	2.99042	0.086262	Mytilus galloprovincialis			cysteine-type endopeptidase activity [GO:0004197]	cysteine-type endopeptidase activity [GO:0004197]
F0V4A1	Putative C1q domain containing protein MgC1q64	222	-4.2	756	19	3.40541	0.0855856	Mytilus galloprovincialis
F0V476	Putative C1q domain containing protein MgC1q39	178	-3.73	644	15	3.61798	0.0842697	Mytilus galloprovincialis
F0V460	Putative C1q domain containing protein MgC1q23	180	-3.21	600	15	3.33333	0.0833333	Mytilus galloprovincialis
Q38PT4	Cytosolic heat shock protein 70 (Fragment)	229	-0.08	372	19	1.62445	0.0829694	Mytilus galloprovincialis			ATP binding [GO:0005524]	ATP binding [GO:0005524]
J7II27	Goose-type lysozyme 1	206	-1.16	324	17	1.57282	0.0825243	Mytilus galloprovincialis	cell wall macromolecule catabolic process [GO:0016998]; peptidoglycan catabolic process [GO:0009253]		lysozyme activity [GO:0003796]	lysozyme activity [GO:0003796]; cell wall macromolecule catabolic process [GO:0016998]; peptidoglycan catabolic process [GO:0009253]
F0V468	Putative C1q domain containing protein MgC1q31	163	-3.26	730	13	4.47853	0.0797546	Mytilus galloprovincialis
A0A140H125	GTP-binding nuclear protein	214	-0.4	378	17	1.76636	0.0794393	Mytilus galloprovincialis	nucleocytoplasmic transport [GO:0006913]; protein transport [GO:0015031]	nucleus [GO:0005634]	GTPase activity [GO:0003924]; GTP binding [GO:0005525]	nucleus [GO:0005634]; GTP binding [GO:0005525]; GTPase activity [GO:0003924]; nucleocytoplasmic transport [GO:0006913]; protein transport [GO:0015031]
A0A0C5Q4F2	C-type lectin 8	152	-3.18442	238	12	1.56579	0.0789474	Mytilus galloprovincialis			carbohydrate binding [GO:0030246]	carbohydrate binding [GO:0030246]
A0A0F6T5N8	DeltaNp63alfa	535	-2.59	1276	42	2.38505	0.0785047	Mytilus galloprovincialis	apoptotic process [GO:0006915]; protein tetramerization [GO:0051262]	nucleus [GO:0005634]	DNA-binding transcription factor activity [GO:0003700]; transcription regulatory region DNA binding [GO:0044212]	nucleus [GO:0005634]; DNA-binding transcription factor activity [GO:0003700]; transcription regulatory region DNA binding [GO:0044212]; apoptotic process [GO:0006915]; protein tetramerization [GO:0051262]
A0A076KW18	Ubiquitin C (Fragment)	90	-0.07	104	7	1.15556	0.0777778	Mytilus galloprovincialis
A0A0G3Z982	Interleukin-17-1	194	-3.08	270	15	1.39175	0.0773196	Mytilus galloprovincialis		extracellular region [GO:0005576]	cytokine activity [GO:0005125]	extracellular region [GO:0005576]; cytokine activity [GO:0005125]
Q4W8C7	Heat shock protein 70	689	0.64	1218	53	1.76778	0.0769231	Mytilus galloprovincialis			ATP binding [GO:0005524]	ATP binding [GO:0005524]
A0A126Q9B4	Protein arginine N-methyltransferase	630	-0.72	1162	48	1.84444	0.0761905	Mytilus galloprovincialis	peptidyl-arginine N-methylation [GO:0035246]		methyltransferase activity [GO:0008168]	methyltransferase activity [GO:0008168]; peptidyl-arginine N-methylation [GO:0035246]
G4RJB1	ABCB/P-glycoprotein-like protein	1307	-3.19	2162	98	1.65417	0.0749809	Mytilus galloprovincialis		integral component of membrane [GO:0016021]	ATPase activity [GO:0016887]; ATPase-coupled transmembrane transporter activity [GO:0042626]; ATP binding [GO:0005524]	integral component of membrane [GO:0016021]; ATP binding [GO:0005524]; ATPase activity [GO:0016887]; ATPase-coupled transmembrane transporter activity [GO:0042626]
I1YP73	Procollagen-proline dioxygenase	535	-0.38	1002	40	1.8729	0.0747664	Mytilus galloprovincialis		endoplasmic reticulum [GO:0005783]	iron ion binding [GO:0005506]; L-ascorbic acid binding [GO:0031418]; oxidoreductase activity, acting on single donors with incorporation of molecular oxygen, incorporation of two atoms of oxygen [GO:0016702]; procollagen-proline 4-dioxygenase activity [GO:0004656]	endoplasmic reticulum [GO:0005783]; iron ion binding [GO:0005506]; L-ascorbic acid binding [GO:0031418]; oxidoreductase activity, acting on single donors with incorporation of molecular oxygen, incorporation of two atoms of oxygen [GO:0016702]; procollagen-proline 4-dioxygenase activity [GO:0004656]
F0V4C2	Putative C1q domain containing protein MgC1q85	216	-2.26	690	16	3.19444	0.0740741	Mytilus galloprovincialis
A9JID0	Putative hepatocyte nuclear factor 4 (Fragment)	312	-2.09	518	23	1.66026	0.0737179	Mytilus galloprovincialis		nucleus [GO:0005634]	DNA-binding transcription factor activity [GO:0003700]; sequence-specific DNA binding [GO:0043565]; steroid hormone receptor activity [GO:0003707]; zinc ion binding [GO:0008270]	nucleus [GO:0005634]; DNA-binding transcription factor activity [GO:0003700]; sequence-specific DNA binding [GO:0043565]; steroid hormone receptor activity [GO:0003707]; zinc ion binding [GO:0008270]
A0A0C5PW35	RIG-like receptor 1	1301	-1.7	1216	93	0.934666	0.0714835	Mytilus galloprovincialis			ATP binding [GO:0005524]; DNA binding [GO:0003677]; hydrolase activity [GO:0016787]	ATP binding [GO:0005524]; DNA binding [GO:0003677]; hydrolase activity [GO:0016787]
F0V4A4	Putative C1q domain containing protein MgC1q67	226	-3.63	682	16	3.0177	0.0707965	Mytilus galloprovincialis
A0A0C5PW19	Fibrinogen-related protein 12	428	-4.44	1148	30	2.68224	0.0700935	Mytilus galloprovincialis
F0V497	Putative C1q domain containing protein MgC1q60	230	-3.83	776	16	3.37391	0.0695652	Mytilus galloprovincialis
F0V4A0	Putative C1q domain containing protein MgC1q63	189	-4.61	624	13	3.30159	0.0687831	Mytilus galloprovincialis
A0A0C5PRL1	MytiLec 3	291	-0.71	484	20	1.66323	0.0687285	Mytilus galloprovincialis
F0V467	Putative C1q domain containing protein MgC1q30	177	-2.77	642	12	3.62712	0.0677966	Mytilus galloprovincialis
G4U4K5	Mytimacin-2	92	-3.32	104	6	1.13043	0.0652174	Mytilus galloprovincialis	defense response [GO:0006952]			defense response [GO:0006952]
A0A0C5PW45	MAP kinase kinase 7-like protein	416	-1.83	538	27	1.29327	0.0649038	Mytilus galloprovincialis			ATP binding [GO:0005524]; protein kinase activity [GO:0004672]	ATP binding [GO:0005524]; protein kinase activity [GO:0004672]
F0V462	Putative C1q domain containing protein MgC1q25	293	-4.24	728	19	2.48464	0.0648464	Mytilus galloprovincialis
F0V4C3	Putative C1q domain containing protein MgC1q86	216	-4.98	700	14	3.24074	0.0648148	Mytilus galloprovincialis		integral component of membrane [GO:0016021]		integral component of membrane [GO:0016021]
F0V4B3	Putative C1q domain containing protein MgC1q76	201	-2.41	706	13	3.51244	0.0646766	Mytilus galloprovincialis
A0A0F6QPP8	TAp63alfa	619	-2.17	1222	40	1.97415	0.0646204	Mytilus galloprovincialis	apoptotic process [GO:0006915]; protein tetramerization [GO:0051262]	nucleus [GO:0005634]	DNA-binding transcription factor activity [GO:0003700]; transcription regulatory region DNA binding [GO:0044212]	nucleus [GO:0005634]; DNA-binding transcription factor activity [GO:0003700]; transcription regulatory region DNA binding [GO:0044212]; apoptotic process [GO:0006915]; protein tetramerization [GO:0051262]
F0V454	Putative C1q domain containing protein MgC1q17	158	-3.59	642	10	4.06329	0.0632911	Mytilus galloprovincialis
F0V4C0	Putative C1q domain containing protein MgC1q83	207	-3.35	632	13	3.05314	0.0628019	Mytilus galloprovincialis
F0V4C9	Putative C1q domain containing protein MgC1q92	207	-4.26	610	13	2.94686	0.0628019	Mytilus galloprovincialis
Q3LF64	Heat shock cognate 70 (Fragment)	319	0.99	562	20	1.76176	0.0626959	Mytilus galloprovincialis			ATP binding [GO:0005524]	ATP binding [GO:0005524]
G5D8W6	Phosphotransferase (Fragment)	163	-0.58	274	10	1.68098	0.0613497	Mytilus galloprovincialis	cellular glucose homeostasis [GO:0001678]; glycolytic process [GO:0006096]	cell [GO:0005623]	ATP binding [GO:0005524]; glucose binding [GO:0005536]; hexokinase activity [GO:0004396]	cell [GO:0005623]; ATP binding [GO:0005524]; glucose binding [GO:0005536]; hexokinase activity [GO:0004396]; cellular glucose homeostasis [GO:0001678]; glycolytic process [GO:0006096]
G3GAE5	Small heat shock protein 24.1	247	-2.37	448	15	1.81377	0.0607287	Mytilus galloprovincialis
A0A0G3ZB52	Interleukin-17-4	165	-2.88	258	10	1.56364	0.0606061	Mytilus galloprovincialis		extracellular region [GO:0005576]; integral component of membrane [GO:0016021]	cytokine activity [GO:0005125]	extracellular region [GO:0005576]; integral component of membrane [GO:0016021]; cytokine activity [GO:0005125]
F0V480	Putative C1q domain containing protein MgC1q43	215	-4.24	666	13	3.09767	0.0604651	Mytilus galloprovincialis
A0A140D2S1	eIF4G (Fragment)	1672	-1.42	618	100	0.369617	0.0598086	Mytilus galloprovincialis			mRNA binding [GO:0003729]; translation initiation factor activity [GO:0003743]	mRNA binding [GO:0003729]; translation initiation factor activity [GO:0003743]
A2I5B9	Putative neurotrypsin (Fragment)	151	-2.25	188	9	1.24503	0.0596026	Mytilus galloprovincialis		membrane [GO:0016020]	scavenger receptor activity [GO:0005044]	membrane [GO:0016020]; scavenger receptor activity [GO:0005044]
E1UJ66	C1q-domain-containing protein	169	-3.76	762	10	4.50888	0.0591716	Mytilus galloprovincialis
G4U4K6	Mytimacin-3	85	-2.97	100	5	1.17647	0.0588235	Mytilus galloprovincialis	defense response [GO:0006952]			defense response [GO:0006952]
G9G141	TCTP	171	-4.8491	222	10	1.29825	0.0584795	Mytilus galloprovincialis
A0A126Q9D4	CNOT9	308	-0.98	570	18	1.85065	0.0584416	Mytilus galloprovincialis	mRNA catabolic process [GO:0006402]	CCR4-NOT complex [GO:0030014]		CCR4-NOT complex [GO:0030014]; mRNA catabolic process [GO:0006402]
J7IEG1	Goose-type lysozyme 2	206	-2.1	356	12	1.72816	0.0582524	Mytilus galloprovincialis	cell wall macromolecule catabolic process [GO:0016998]; peptidoglycan catabolic process [GO:0009253]		lysozyme activity [GO:0003796]	lysozyme activity [GO:0003796]; cell wall macromolecule catabolic process [GO:0016998]; peptidoglycan catabolic process [GO:0009253]
F0V4D0	Putative C1q domain containing protein MgC1q93	174	-3.23	632	10	3.63218	0.0574713	Mytilus galloprovincialis
F0V444	Putative C1q domain containing protein MgC1q7	231	-4.27	720	13	3.11688	0.0562771	Mytilus galloprovincialis
A0A0K0PUP6	Shell nacre collagen-like protein 1 (Fragment)	180	-1.96	256	10	1.42222	0.0555556	Mytilus galloprovincialis		collagen trimer [GO:0005581]		collagen trimer [GO:0005581]
F0V4A8	Putative C1q domain containing protein MgC1q71	181	-3.53	646	10	3.56906	0.0552486	Mytilus galloprovincialis
A0A0N9FGL8	Carbonic anhydrase II	256	-0.87	464	14	1.8125	0.0546875	Mytilus galloprovincialis			carbonate dehydratase activity [GO:0004089]; zinc ion binding [GO:0008270]	carbonate dehydratase activity [GO:0004089]; zinc ion binding [GO:0008270]
F0V4C5	Putative C1q domain containing protein MgC1q88	183	-1.55	698	10	3.81421	0.0546448	Mytilus galloprovincialis
K0JB75	ATP-binding cassette sub-family G member 2-like	553	-2.62	1700	30	3.07414	0.0542495	Mytilus galloprovincialis		integral component of membrane [GO:0016021]	ATPase activity [GO:0016887]; ATP binding [GO:0005524]	integral component of membrane [GO:0016021]; ATP binding [GO:0005524]; ATPase activity [GO:0016887]
A0A126Q9D7	DDX6	443	0.12	722	24	1.6298	0.0541761	Mytilus galloprovincialis			ATP binding [GO:0005524]; helicase activity [GO:0004386]; nucleic acid binding [GO:0003676]	ATP binding [GO:0005524]; helicase activity [GO:0004386]; nucleic acid binding [GO:0003676]
Q6BD10	Elongation factor 1-alpha	462	-1.1	672	25	1.45455	0.0541126	Mytilus galloprovincialis			GTPase activity [GO:0003924]; GTP binding [GO:0005525]; translation elongation factor activity [GO:0003746]	GTP binding [GO:0005525]; GTPase activity [GO:0003924]; translation elongation factor activity [GO:0003746]
A0SXG2	p-glycoprotein (Fragment)	149	-1.74	190	8	1.27517	0.0536913	Mytilus galloprovincialis			ATPase activity [GO:0016887]; ATP binding [GO:0005524]	ATP binding [GO:0005524]; ATPase activity [GO:0016887]
A2I5C3	Putative caspase 3 (Fragment)	56	-2.02	132	3	2.35714	0.0535714	Mytilus galloprovincialis			cysteine-type endopeptidase activity [GO:0004197]	cysteine-type endopeptidase activity [GO:0004197]
F0V475	Putative C1q domain containing protein MgC1q38	187	-3.76	696	10	3.72193	0.0534759	Mytilus galloprovincialis
F0V4A5	Putative C1q domain containing protein MgC1q68	226	-4.22	672	12	2.97345	0.0530973	Mytilus galloprovincialis
A0A0K0YB44	Chitinase-like protein-3 (Fragment)	151	-0.11	266	8	1.76159	0.0529801	Mytilus galloprovincialis	carbohydrate metabolic process [GO:0005975]		chitin binding [GO:0008061]	chitin binding [GO:0008061]; carbohydrate metabolic process [GO:0005975]
F0V453	Putative C1q domain containing protein MgC1q16	286	-4.4	728	15	2.54545	0.0524476	Mytilus galloprovincialis
A0A0K0PUN7	Nacre c1q domain-containing protein 1 (Fragment)	229	-4.48	662	12	2.89083	0.0524017	Mytilus galloprovincialis
G3LVK0	Macrophage migration inhibitory factor	115	-0.17	626	6	5.44348	0.0521739	Mytilus galloprovincialis
A0A140H128	AGO	892	-0.86	1450	46	1.62556	0.0515695	Mytilus galloprovincialis	gene silencing by RNA [GO:0031047]		nucleic acid binding [GO:0003676]	nucleic acid binding [GO:0003676]; gene silencing by RNA [GO:0031047]
F0V447	Putative C1q domain containing protein MgC1q10	196	-4.19	720	10	3.67347	0.0510204	Mytilus galloprovincialis
A0A0C5PIW4	Galectin	314	-1.14	490	16	1.56051	0.0509554	Mytilus galloprovincialis			carbohydrate binding [GO:0030246]	carbohydrate binding [GO:0030246]
Q8T5C2	Proximal thread matrix protein 1	453	0.24	816	23	1.80132	0.0507726	Mytilus galloprovincialis			metal ion binding [GO:0046872]	metal ion binding [GO:0046872]
W5XM16	Inhibitor of nuclear factor kappa B-2	355	-3.3	478	18	1.34648	0.0507042	Mytilus galloprovincialis
R4JHV2	DNAation factor 45 protein	200	-1.64	248	10	1.24	0.05	Mytilus galloprovincialis	apoptotic process [GO:0006915]			apoptotic process [GO:0006915]
F0V464	Putative C1q domain containing protein MgC1q27	181	-3.54	658	9	3.63536	0.0497238	Mytilus galloprovincialis
A0A0C5PT93	Peptidoglycan recognition protein 2	262	-2.18	298	13	1.1374	0.0496183	Mytilus galloprovincialis	peptidoglycan catabolic process [GO:0009253]		N-acetylmuramoyl-L-alanine amidase activity [GO:0008745]; zinc ion binding [GO:0008270]	N-acetylmuramoyl-L-alanine amidase activity [GO:0008745]; zinc ion binding [GO:0008270]; peptidoglycan catabolic process [GO:0009253]
F0V459	Putative C1q domain containing protein MgC1q22	223	-3.65	730	11	3.27354	0.0493274	Mytilus galloprovincialis
F0V4B5	Putative C1q domain containing protein MgC1q78	184	-2.3	666	9	3.61957	0.048913	Mytilus galloprovincialis
A0A0C5Q4I6	MAP kinase kinase kinase 1-like protein	1474	-3.51	426	72	0.289009	0.0488467	Mytilus galloprovincialis			ATP binding [GO:0005524]; protein kinase activity [GO:0004672]; zinc ion binding [GO:0008270]	ATP binding [GO:0005524]; protein kinase activity [GO:0004672]; zinc ion binding [GO:0008270]
B2DFH1	Twitchin (Fragment)	82	-0.6	52	4	0.634146	0.0487805	Mytilus galloprovincialis
A0A0C5PIY5	MAP kinase kinase 3/6-like protein	370	-4.73	466	18	1.25946	0.0486486	Mytilus galloprovincialis			ATP binding [GO:0005524]; protein kinase activity [GO:0004672]	ATP binding [GO:0005524]; protein kinase activity [GO:0004672]
Q6WV90	Histone H4	103	-0.674449	138	5	1.33981	0.0485437	Mytilus galloprovincialis	DNA-templated transcription, initiation [GO:0006352]	nucleosome [GO:0000786]; nucleus [GO:0005634]	DNA binding [GO:0003677]; protein heterodimerization activity [GO:0046982]	nucleosome [GO:0000786]; nucleus [GO:0005634]; DNA binding [GO:0003677]; protein heterodimerization activity [GO:0046982]; DNA-templated transcription, initiation [GO:0006352]
A0A140H130	XPO5	1199	-3.04	2094	58	1.74646	0.0483736	Mytilus galloprovincialis	intracellular protein transport [GO:0006886]; nuclear export [GO:0051168]	nucleus [GO:0005634]	Ran GTPase binding [GO:0008536]	nucleus [GO:0005634]; Ran GTPase binding [GO:0008536]; intracellular protein transport [GO:0006886]; nuclear export [GO:0051168]
E0D7H4	VASA-like gene	745	-0.68	794	36	1.06577	0.0483221	Mytilus galloprovincialis			ATP binding [GO:0005524]; helicase activity [GO:0004386]; nucleic acid binding [GO:0003676]; zinc ion binding [GO:0008270]	ATP binding [GO:0005524]; helicase activity [GO:0004386]; nucleic acid binding [GO:0003676]; zinc ion binding [GO:0008270]
A0A076N7C5	Tubulin alpha chain (Fragment)	271	-1.32	522	13	1.9262	0.0479705	Mytilus galloprovincialis	microtubule-based process [GO:0007017]	microtubule [GO:0005874]	GTPase activity [GO:0003924]; GTP binding [GO:0005525]; structural constituent of cytoskeleton [GO:0005200]	microtubule [GO:0005874]; GTP binding [GO:0005525]; GTPase activity [GO:0003924]; structural constituent of cytoskeleton [GO:0005200]; microtubule-based process [GO:0007017]
R4JJI2	Bcl-2-associated X protein	209	-2.18	258	10	1.23445	0.0478469	Mytilus galloprovincialis	positive regulation of apoptotic process [GO:0043065]	integral component of membrane [GO:0016021]		integral component of membrane [GO:0016021]; positive regulation of apoptotic process [GO:0043065]
I6RDZ5	Thioredoxin	105	-0.42	162	5	1.54286	0.047619	Mytilus galloprovincialis	cell redox homeostasis [GO:0045454]; glycerol ether metabolic process [GO:0006662]	cell [GO:0005623]	protein disulfide oxidoreductase activity [GO:0015035]	cell [GO:0005623]; protein disulfide oxidoreductase activity [GO:0015035]; cell redox homeostasis [GO:0045454]; glycerol ether metabolic process [GO:0006662]
A0A0H3W649	Serine protease E	84	-2.72	62	4	0.738095	0.047619	Mytilus galloprovincialis			peptidase activity [GO:0008233]	peptidase activity [GO:0008233]
B2X7S6	Nuclear receptor subfamily 1 group D variant 2 (Fragment)	403	-3.79	578	19	1.43424	0.0471464	Mytilus galloprovincialis		nucleus [GO:0005634]	nuclear receptor activity [GO:0004879]; sequence-specific DNA binding [GO:0043565]; steroid hormone receptor activity [GO:0003707]; zinc ion binding [GO:0008270]	nucleus [GO:0005634]; nuclear receptor activity [GO:0004879]; sequence-specific DNA binding [GO:0043565]; steroid hormone receptor activity [GO:0003707]; zinc ion binding [GO:0008270]
A0A0B4SFY3	Cytochrome P450 family 4	511	-3.32	910	24	1.78082	0.0469667	Mytilus galloprovincialis		integral component of membrane [GO:0016021]	heme binding [GO:0020037]; iron ion binding [GO:0005506]; monooxygenase activity [GO:0004497]; oxidoreductase activity, acting on paired donors, with incorporation or reduction of molecular oxygen [GO:0016705]	integral component of membrane [GO:0016021]; heme binding [GO:0020037]; iron ion binding [GO:0005506]; monooxygenase activity [GO:0004497]; oxidoreductase activity, acting on paired donors, with incorporation or reduction of molecular oxygen [GO:0016705]
A0A0C5PIW0	C-type lysozyme 2	150	-3.2	210	7	1.4	0.0466667	Mytilus galloprovincialis
B2X7S0	Nuclear receptor subfamily 1 G	517	-4.36	564	24	1.09091	0.0464217	Mytilus galloprovincialis		nucleus [GO:0005634]	DNA-binding transcription factor activity [GO:0003700]; sequence-specific DNA binding [GO:0043565]; steroid hormone receptor activity [GO:0003707]; zinc ion binding [GO:0008270]	nucleus [GO:0005634]; DNA-binding transcription factor activity [GO:0003700]; sequence-specific DNA binding [GO:0043565]; steroid hormone receptor activity [GO:0003707]; zinc ion binding [GO:0008270]
A0A0K0YB22	Filamin-like protein-1 (Fragment)	195	-1	312	9	1.6	0.0461538	Mytilus galloprovincialis			actin binding [GO:0003779]	actin binding [GO:0003779]
A0A0C5PTA0	Peptidoglycan recognition protein 3	240	-1.52	304	11	1.26667	0.0458333	Mytilus galloprovincialis	innate immune response [GO:0045087]; peptidoglycan catabolic process [GO:0009253]		N-acetylmuramoyl-L-alanine amidase activity [GO:0008745]; peptidoglycan binding [GO:0042834]; zinc ion binding [GO:0008270]	N-acetylmuramoyl-L-alanine amidase activity [GO:0008745]; peptidoglycan binding [GO:0042834]; zinc ion binding [GO:0008270]; innate immune response [GO:0045087]; peptidoglycan catabolic process [GO:0009253]
A0A140H126	PIWIa (Fragment)	874	-1.76	1276	40	1.45995	0.0457666	Mytilus galloprovincialis	gene silencing by RNA [GO:0031047]; spermatid development [GO:0007286]		piRNA binding [GO:0034584]	piRNA binding [GO:0034584]; gene silencing by RNA [GO:0031047]; spermatid development [GO:0007286]
A0A0G3Z986	Interleukin-17-6	175	-3.17	224	8	1.28	0.0457143	Mytilus galloprovincialis		extracellular region [GO:0005576]	cytokine activity [GO:0005125]	extracellular region [GO:0005576]; cytokine activity [GO:0005125]
A0A2L1CDB3	p63 (Fragment)	67	-1.65	8	3	0.119403	0.0447761	Mytilus galloprovincialis
Q3LF65	Heat shock cognate 71	654	0.77	734	29	1.12232	0.0443425	Mytilus galloprovincialis			ATP binding [GO:0005524]	ATP binding [GO:0005524]
A0A096ZTP6	Histone H3	136	-0.54	158	6	1.16176	0.0441176	Mytilus galloprovincialis		nucleosome [GO:0000786]; nucleus [GO:0005634]	DNA binding [GO:0003677]; protein heterodimerization activity [GO:0046982]	nucleosome [GO:0000786]; nucleus [GO:0005634]; DNA binding [GO:0003677]; protein heterodimerization activity [GO:0046982]
A0A096ZTQ0	Histone H3.3	136	-0.54	158	6	1.16176	0.0441176	Mytilus galloprovincialis		nucleosome [GO:0000786]; nucleus [GO:0005634]	DNA binding [GO:0003677]; protein heterodimerization activity [GO:0046982]	nucleosome [GO:0000786]; nucleus [GO:0005634]; DNA binding [GO:0003677]; protein heterodimerization activity [GO:0046982]
A0A0K0NJZ2	CRP-I31	68	-4.06	14	3	0.205882	0.0441176	Mytilus galloprovincialis
F0V4C7	C1Q domain-containing protein-2	183	-4.96	590	8	3.22404	0.0437158	Mytilus galloprovincialis
F0V487	Putative C1q domain containing protein MgC1q50	231	-2.11	720	10	3.11688	0.04329	Mytilus galloprovincialis
F0V442	Putative C1q domain containing protein MgC1q5	186	-3.83	650	8	3.49462	0.0430108	Mytilus galloprovincialis
Q50DJ4	Xanthine dehydrogenase (Fragment)	96	-0.87	158	4	1.64583	0.0416667	Mytilus galloprovincialis			electron transfer activity [GO:0009055]; iron-sulfur cluster binding [GO:0051536]; metal ion binding [GO:0046872]	electron transfer activity [GO:0009055]; iron-sulfur cluster binding [GO:0051536]; metal ion binding [GO:0046872]
Q2VFP9	Stress responsive kinase (Fragment)	96	-1.71	148	4	1.54167	0.0416667	Mytilus galloprovincialis			ATP binding [GO:0005524]; protein kinase activity [GO:0004672]	ATP binding [GO:0005524]; protein kinase activity [GO:0004672]
I6SBG2	Glutathione peroxidase	170	-0.95	316	7	1.85882	0.0411765	Mytilus galloprovincialis	response to oxidative stress [GO:0006979]		glutathione peroxidase activity [GO:0004602]	glutathione peroxidase activity [GO:0004602]; response to oxidative stress [GO:0006979]
F0V4C1	Putative C1q domain containing protein MgC1q84	172	-4.06	580	7	3.37209	0.0406977	Mytilus galloprovincialis
A2I5C5	Putative PAK1-interacting protein (Fragment)	74	-3.61	108	3	1.45946	0.0405405	Mytilus galloprovincialis
Q6WV85	Histone H2B	124	-2.25	192	5	1.54839	0.0403226	Mytilus galloprovincialis		nucleosome [GO:0000786]; nucleus [GO:0005634]	DNA binding [GO:0003677]; protein heterodimerization activity [GO:0046982]	nucleosome [GO:0000786]; nucleus [GO:0005634]; DNA binding [GO:0003677]; protein heterodimerization activity [GO:0046982]
M1FK93	D-octopine dehydrogenase	401	-1.56	582	16	1.45137	0.0399002	Mytilus galloprovincialis			coenzyme binding [GO:0050662]; D-octopine dehydrogenase activity [GO:0047830]	coenzyme binding [GO:0050662]; D-octopine dehydrogenase activity [GO:0047830]
B2X7S2	Retinoid X receptor (Fragment)	126	-1.36	148	5	1.1746	0.0396825	Mytilus galloprovincialis		nucleus [GO:0005634]	DNA-binding transcription factor activity [GO:0003700]; sequence-specific DNA binding [GO:0043565]; steroid hormone receptor activity [GO:0003707]; zinc ion binding [GO:0008270]	nucleus [GO:0005634]; DNA-binding transcription factor activity [GO:0003700]; sequence-specific DNA binding [GO:0043565]; steroid hormone receptor activity [GO:0003707]; zinc ion binding [GO:0008270]
F0V490	Putative C1q domain containing protein MgC1q53	202	-3.73	584	8	2.89109	0.039604	Mytilus galloprovincialis
Q2VFP2	GABA-a receptor 3-like protein (Fragment)	127	-3.22	172	5	1.35433	0.0393701	Mytilus galloprovincialis		integral component of membrane [GO:0016021]	neurotransmitter:sodium symporter activity [GO:0005328]	integral component of membrane [GO:0016021]; neurotransmitter:sodium symporter activity [GO:0005328]
F0V492	Putative C1q domain containing protein MgC1q55	179	-2.99	730	7	4.07821	0.0391061	Mytilus galloprovincialis
F0V491	Putative C1q domain containing protein MgC1q54	256	-3.74	546	10	2.13281	0.0390625	Mytilus galloprovincialis
A0A126Q9D8	DDX5	538	-1.65	742	21	1.37918	0.0390335	Mytilus galloprovincialis			ATP binding [GO:0005524]; helicase activity [GO:0004386]; nucleic acid binding [GO:0003676]	ATP binding [GO:0005524]; helicase activity [GO:0004386]; nucleic acid binding [GO:0003676]
F0V484	Putative C1q domain containing protein MgC1q47	180	-0.87	698	7	3.87778	0.0388889	Mytilus galloprovincialis
A0A0K0YB34	Cathepsin-like protein-4 (Fragment)	208	-0.64	352	8	1.69231	0.0384615	Mytilus galloprovincialis			cysteine-type peptidase activity [GO:0008234]	cysteine-type peptidase activity [GO:0008234]
Q5I2A7	HSP70	654	-1.80094	720	25	1.10092	0.0382263	Mytilus galloprovincialis			ATP binding [GO:0005524]	ATP binding [GO:0005524]
W5XUA9	Fas-associated protein with death domain	237	-3.61	316	9	1.33333	0.0379747	Mytilus galloprovincialis	regulation of apoptotic process [GO:0042981]; signal transduction [GO:0007165]		cysteine-type endopeptidase activity [GO:0004197]	cysteine-type endopeptidase activity [GO:0004197]; regulation of apoptotic process [GO:0042981]; signal transduction [GO:0007165]
Q2VFP8	DEAD-box RNA helicase (Fragment)	106	-0.77	112	4	1.0566	0.0377358	Mytilus galloprovincialis			helicase activity [GO:0004386]	helicase activity [GO:0004386]
A0A126Q9D0	CNOT7	298	-1.07	472	11	1.58389	0.0369128	Mytilus galloprovincialis		CCR4-NOT complex [GO:0030014]	nucleic acid binding [GO:0003676]; poly(A)-specific ribonuclease activity [GO:0004535]	CCR4-NOT complex [GO:0030014]; nucleic acid binding [GO:0003676]; poly(A)-specific ribonuclease activity [GO:0004535]
W5XLH0	TNF receptor-associated factor 6	596	-2.73	878	22	1.47315	0.0369128	Mytilus galloprovincialis	regulation of apoptotic process [GO:0042981]; signal transduction [GO:0007165]		ubiquitin-protein transferase activity [GO:0004842]; zinc ion binding [GO:0008270]	ubiquitin-protein transferase activity [GO:0004842]; zinc ion binding [GO:0008270]; regulation of apoptotic process [GO:0042981]; signal transduction [GO:0007165]
A0A076NAK9	Mitochondrial ATP synthatase subunit beta (Fragment)	190	-1.37	284	7	1.49474	0.0368421	Mytilus galloprovincialis			ATP binding [GO:0005524]; hydrolase activity [GO:0016787]	ATP binding [GO:0005524]; hydrolase activity [GO:0016787]
A0A0G3ZAM6	Interleukin-17-2	192	-2.03	234	7	1.21875	0.0364583	Mytilus galloprovincialis		extracellular region [GO:0005576]	cytokine activity [GO:0005125]	extracellular region [GO:0005576]; cytokine activity [GO:0005125]
Q6IWH1	Cathepsin L (Fragment)	165	-0.81	314	6	1.90303	0.0363636	Mytilus galloprovincialis			cysteine-type peptidase activity [GO:0008234]	cysteine-type peptidase activity [GO:0008234]
A0A0K0YB42	Transgelin-like protein-6	166	-4.94	180	6	1.08434	0.0361446	Mytilus galloprovincialis
F0V450	Putative C1q domain containing protein MgC1q13	197	-2.67	678	7	3.44162	0.035533	Mytilus galloprovincialis
A0A0C5PIW8	I-type lysozyme	141	-2.64	228	5	1.61702	0.035461	Mytilus galloprovincialis			lysozyme activity [GO:0003796]	lysozyme activity [GO:0003796]
F0V445	Putative C1q domain containing protein MgC1q8	199	-4.54	566	7	2.84422	0.0351759	Mytilus galloprovincialis
A0A0K0PUN2	Shell myostracum collagen-like protein 1 (Fragment)	175	-2.64	238	6	1.36	0.0342857	Mytilus galloprovincialis		collagen trimer [GO:0005581]		collagen trimer [GO:0005581]
A0A0K0YB31	Cathepsin-like protein-2 (Fragment)	176	-1.01	278	6	1.57955	0.0340909	Mytilus galloprovincialis			cysteine-type peptidase activity [GO:0008234]	cysteine-type peptidase activity [GO:0008234]
A0A0C5PT70	Bactericidal permeability increasing protein 2	500	-3.07	764	17	1.528	0.034	Mytilus galloprovincialis		extracellular space [GO:0005615]	lipid binding [GO:0008289]	extracellular space [GO:0005615]; lipid binding [GO:0008289]
O76505	Cytochrome p450 CYP4Y1 (Fragment)	149	-1.74	252	5	1.69128	0.033557	Mytilus galloprovincialis			heme binding [GO:0020037]; iron ion binding [GO:0005506]; oxidoreductase activity, acting on paired donors, with incorporation or reduction of molecular oxygen [GO:0016705]	heme binding [GO:0020037]; iron ion binding [GO:0005506]; oxidoreductase activity, acting on paired donors, with incorporation or reduction of molecular oxygen [GO:0016705]
A0A0C5PW42	Stimulator of interferon protein 2	722	-3.96	514	24	0.711911	0.033241	Mytilus galloprovincialis	activation of innate immune response [GO:0002218]; positive regulation of type I interferon production [GO:0032481]; signal transduction [GO:0007165]			activation of innate immune response [GO:0002218]; positive regulation of type I interferon production [GO:0032481]; signal transduction [GO:0007165]
F0V4B6	Putative C1q domain containing protein MgC1q79	212	-2.93	636	7	3	0.0330189	Mytilus galloprovincialis
A0A140H127	PIWIb	941	-1.84	1322	31	1.40489	0.0329437	Mytilus galloprovincialis	gene silencing by RNA [GO:0031047]		nucleic acid binding [GO:0003676]	nucleic acid binding [GO:0003676]; gene silencing by RNA [GO:0031047]
R4JQR8	Bcl2 protein	185	-1.16	282	6	1.52432	0.0324324	Mytilus galloprovincialis	apoptotic process [GO:0006915]; regulation of apoptotic process [GO:0042981]			apoptotic process [GO:0006915]; regulation of apoptotic process [GO:0042981]
Q2VFQ0	Catalase (Fragment)	62	-1.21	90	2	1.45161	0.0322581	Mytilus galloprovincialis	response to oxidative stress [GO:0006979]		catalase activity [GO:0004096]; heme binding [GO:0020037]	catalase activity [GO:0004096]; heme binding [GO:0020037]; response to oxidative stress [GO:0006979]
D5MTI7	Estrogen receptor	467	-3.07	522	15	1.11777	0.0321199	Mytilus galloprovincialis		nucleus [GO:0005634]	DNA-binding transcription factor activity [GO:0003700]; sequence-specific DNA binding [GO:0043565]; steroid hormone receptor activity [GO:0003707]; zinc ion binding [GO:0008270]	nucleus [GO:0005634]; DNA-binding transcription factor activity [GO:0003700]; sequence-specific DNA binding [GO:0043565]; steroid hormone receptor activity [GO:0003707]; zinc ion binding [GO:0008270]
A0A0K0YB39	Perlucin-like protein-1	156	-3.17137	178	5	1.14103	0.0320513	Mytilus galloprovincialis			carbohydrate binding [GO:0030246]	carbohydrate binding [GO:0030246]
P86854	Perlucin-like protein	156	-3.17137	178	5	1.14103	0.0320513	Mytilus galloprovincialis		extracellular region [GO:0005576]	carbohydrate binding [GO:0030246]	extracellular region [GO:0005576]; carbohydrate binding [GO:0030246]
W5XM03	Interleukin-1 receptor-associated kinase-b	533	-2.58	532	17	0.998124	0.0318949	Mytilus galloprovincialis			ATP binding [GO:0005524]; protein kinase activity [GO:0004672]	ATP binding [GO:0005524]; protein kinase activity [GO:0004672]
A0A0C5PIV7	C-type lectin 4	157	-3.84	174	5	1.10828	0.0318471	Mytilus galloprovincialis			carbohydrate binding [GO:0030246]	carbohydrate binding [GO:0030246]
E4Z7F8	Casein kinase II subunit beta	221	-1.05	312	7	1.41176	0.0316742	Mytilus galloprovincialis		protein kinase CK2 complex [GO:0005956]	kinase activity [GO:0016301]; protein kinase regulator activity [GO:0019887]	protein kinase CK2 complex [GO:0005956]; kinase activity [GO:0016301]; protein kinase regulator activity [GO:0019887]
B2X7S4	Nuclear receptor subfamily 1 group D variant delta	95	-1.33	100	3	1.05263	0.0315789	Mytilus galloprovincialis		nucleus [GO:0005634]	DNA-binding transcription factor activity [GO:0003700]; sequence-specific DNA binding [GO:0043565]; zinc ion binding [GO:0008270]	nucleus [GO:0005634]; DNA-binding transcription factor activity [GO:0003700]; sequence-specific DNA binding [GO:0043565]; zinc ion binding [GO:0008270]
Q5K4B4	Homeobox protein Mgox1 (Fragment)	32	-0.16	48	1	1.5	0.03125	Mytilus galloprovincialis		nucleus [GO:0005634]	DNA binding [GO:0003677]	nucleus [GO:0005634]; DNA binding [GO:0003677]
A0A140D2S0	DCP2	385	-2.4	360	12	0.935065	0.0311688	Mytilus galloprovincialis			hydrolase activity [GO:0016787]; manganese ion binding [GO:0030145]; RNA binding [GO:0003723]	hydrolase activity [GO:0016787]; manganese ion binding [GO:0030145]; RNA binding [GO:0003723]
A2I5C2	Putative membrane selenoprotein P (Fragment)	97	-1.89	98	3	1.01031	0.0309278	Mytilus galloprovincialis			selenium binding [GO:0008430]	selenium binding [GO:0008430]
A0A0K0YB28	Transgelin-like protein-1	164	-4.76	174	5	1.06098	0.0304878	Mytilus galloprovincialis
A0A0K0YB50	Cathepsin-like protein-3 (Fragment)	230	-0.86	390	7	1.69565	0.0304348	Mytilus galloprovincialis			cysteine-type peptidase activity [GO:0008234]	cysteine-type peptidase activity [GO:0008234]
A0A0K0YB45	Transgelin-like protein-2	166	-4.43	168	5	1.01205	0.0301205	Mytilus galloprovincialis
A7DWS4	Myticin C isoform g	100	-2.6	32	3	0.32	0.03	Mytilus galloprovincialis
Q2VFP6	Peptidyl-prolyl cis-trans isomerase (Fragment)	67	0.3	94	2	1.40299	0.0298507	Mytilus galloprovincialis			peptidyl-prolyl cis-trans isomerase activity [GO:0003755]	peptidyl-prolyl cis-trans isomerase activity [GO:0003755]
A0A126Q9A8	CNOT2	268	-1.18	234	8	0.873134	0.0298507	Mytilus galloprovincialis	regulation of transcription, DNA-templated [GO:0006355]	CCR4-NOT core complex [GO:0030015]; nucleus [GO:0005634]		CCR4-NOT core complex [GO:0030015]; nucleus [GO:0005634]; regulation of transcription, DNA-templated [GO:0006355]
I6TK96	Thiredoxin	168	0.42	344	5	2.04762	0.0297619	Mytilus galloprovincialis	cell redox homeostasis [GO:0045454]; glycerol ether metabolic process [GO:0006662]	cell [GO:0005623]	protein disulfide oxidoreductase activity [GO:0015035]	cell [GO:0005623]; protein disulfide oxidoreductase activity [GO:0015035]; cell redox homeostasis [GO:0045454]; glycerol ether metabolic process [GO:0006662]
F0V4D4	Putative C1q domain containing protein MgC1q97	441	-4.49	454	13	1.02948	0.0294785	Mytilus galloprovincialis
A0A0A7AC67	CRP-I 8	68	-3.21	30	2	0.441176	0.0294118	Mytilus galloprovincialis
A0A0A7ACN1	CRP-I 7	68	-1.07	18	2	0.264706	0.0294118	Mytilus galloprovincialis
E9NMF5	Metallothionein MT-20 (Fragment)	69	-4.02	26	2	0.376812	0.0289855	Mytilus galloprovincialis			metal ion binding [GO:0046872]	metal ion binding [GO:0046872]
F0V485	Putative C1q domain containing protein MgC1q48	141	-4.47	614	4	4.35461	0.0283688	Mytilus galloprovincialis
A0A126Q9D5	TUDOR11	893	-1.23	868	25	0.972004	0.0279955	Mytilus galloprovincialis	gene silencing by RNA [GO:0031047]	cytoplasm [GO:0005737]; RISC complex [GO:0016442]	endoribonuclease activity [GO:0004521]	cytoplasm [GO:0005737]; RISC complex [GO:0016442]; endoribonuclease activity [GO:0004521]; gene silencing by RNA [GO:0031047]
A0A126Q9A9	CNOT6	863	-2	604	24	0.699884	0.02781	Mytilus galloprovincialis
Q50DJ3	Polyamine oxidase (Fragment)	108	-1.24	136	3	1.25926	0.0277778	Mytilus galloprovincialis			oxidoreductase activity [GO:0016491]	oxidoreductase activity [GO:0016491]
A0A0A7ACT7	CRP-I 5	110	-4.06	14	3	0.127273	0.0272727	Mytilus galloprovincialis		integral component of membrane [GO:0016021]		integral component of membrane [GO:0016021]
A0A0C5PT73	C-type lectin 5	148	-2.85	234	4	1.58108	0.027027	Mytilus galloprovincialis			carbohydrate binding [GO:0030246]	carbohydrate binding [GO:0030246]
A0A140H129	DICER	1850	-1.25	472	50	0.255135	0.027027	Mytilus galloprovincialis	gene silencing by RNA [GO:0031047]; RNA processing [GO:0006396]; rRNA catabolic process [GO:0016075]		ribonuclease III activity [GO:0004525]; RNA binding [GO:0003723]	ribonuclease III activity [GO:0004525]; RNA binding [GO:0003723]; gene silencing by RNA [GO:0031047]; RNA processing [GO:0006396]; rRNA catabolic process [GO:0016075]
A0A0C5PT75	ATP-dependent RNA helicase DDX41	607	-1.65	680	16	1.12026	0.0263591	Mytilus galloprovincialis			ATP binding [GO:0005524]; helicase activity [GO:0004386]; nucleic acid binding [GO:0003676]; zinc ion binding [GO:0008270]	ATP binding [GO:0005524]; helicase activity [GO:0004386]; nucleic acid binding [GO:0003676]; zinc ion binding [GO:0008270]
A0A0G3Z975	Interleukin-17-3	194	-4.95	252	5	1.29897	0.0257732	Mytilus galloprovincialis		extracellular region [GO:0005576]	cytokine activity [GO:0005125]	extracellular region [GO:0005576]; cytokine activity [GO:0005125]
C3VQ13	Cytochrome c oxidase subunit 3	311	-3.57	514	8	1.65273	0.0257235	Mytilus galloprovincialis	aerobic electron transport chain [GO:0019646]	integral component of membrane [GO:0016021]; mitochondrion [GO:0005739]	cytochrome-c oxidase activity [GO:0004129]	integral component of membrane [GO:0016021]; mitochondrion [GO:0005739]; cytochrome-c oxidase activity [GO:0004129]; aerobic electron transport chain [GO:0019646]
F0V472	Putative C1q domain containing protein MgC1q35	156	-3.24	442	4	2.83333	0.025641	Mytilus galloprovincialis
A0A286RMV7	Myticalin D4	117	-3.42	88	3	0.752137	0.025641	Mytilus galloprovincialis
A0A0K0NK13	CRP-I13	118	-1.21	22	3	0.186441	0.0254237	Mytilus galloprovincialis
A0A0C5PRK6	MACPF domain-containing protein 2	554	-4.46	414	14	0.747292	0.0252708	Mytilus galloprovincialis
A0A0K0YB38	THY domain-containing protein-1 (Fragment)	198	-2	130	5	0.656566	0.0252525	Mytilus galloprovincialis	actin filament organization [GO:0007015]		actin monomer binding [GO:0003785]	actin monomer binding [GO:0003785]; actin filament organization [GO:0007015]
B2X7S5	Nuclear receptor subfamily 1 group D variant 1 (Fragment)	437	-3.51	572	11	1.30892	0.0251716	Mytilus galloprovincialis		nucleus [GO:0005634]	nuclear receptor activity [GO:0004879]; sequence-specific DNA binding [GO:0043565]; steroid hormone receptor activity [GO:0003707]; zinc ion binding [GO:0008270]	nucleus [GO:0005634]; nuclear receptor activity [GO:0004879]; sequence-specific DNA binding [GO:0043565]; steroid hormone receptor activity [GO:0003707]; zinc ion binding [GO:0008270]
F0V479	Putative C1q domain containing protein MgC1q42	199	-4.67	556	5	2.79397	0.0251256	Mytilus galloprovincialis
A0A0A7ACP2	CRP-I 22	80	-1.34	22	2	0.275	0.025	Mytilus galloprovincialis
C0Z203	Heat shock protein 90	722	-2.11	540	18	0.747922	0.0249307	Mytilus galloprovincialis	protein folding [GO:0006457]		ATP binding [GO:0005524]; unfolded protein binding [GO:0051082]	ATP binding [GO:0005524]; unfolded protein binding [GO:0051082]; protein folding [GO:0006457]
A0A0H3W754	Serine protease B	81	-0.28	52	2	0.641975	0.0246914	Mytilus galloprovincialis			peptidase activity [GO:0008233]	peptidase activity [GO:0008233]
A0A0C5PIX8	Peptidoglycan recognition protein 1	491	-1.62	314	12	0.639511	0.0244399	Mytilus galloprovincialis	peptidoglycan catabolic process [GO:0009253]	integral component of membrane [GO:0016021]	N-acetylmuramoyl-L-alanine amidase activity [GO:0008745]; zinc ion binding [GO:0008270]	integral component of membrane [GO:0016021]; N-acetylmuramoyl-L-alanine amidase activity [GO:0008745]; zinc ion binding [GO:0008270]; peptidoglycan catabolic process [GO:0009253]
A0A0K0YB26	Transgelin-like protein-4	164	-4.51	164	4	1	0.0243902	Mytilus galloprovincialis
F0V493	Putative C1q domain containing protein MgC1q56	206	-4.87	684	5	3.32039	0.0242718	Mytilus galloprovincialis
F8R4Y7	ATP8 (Fragment)	84	-1.7	70	2	0.833333	0.0238095	Mytilus galloprovincialis		integral component of membrane [GO:0016021]; mitochondrion [GO:0005739]		integral component of membrane [GO:0016021]; mitochondrion [GO:0005739]
A0A0C5PRJ5	C-type lectin 6	211	-2.51	234	5	1.109	0.0236967	Mytilus galloprovincialis			carbohydrate binding [GO:0030246]	carbohydrate binding [GO:0030246]
W5XLL0	TGF-beta-activated kinase 1 and MAP3K7-binding protein	549	-2.73	646	13	1.17668	0.0236794	Mytilus galloprovincialis			kinase activity [GO:0016301]; protein serine/threonine phosphatase activity [GO:0004722]	kinase activity [GO:0016301]; protein serine/threonine phosphatase activity [GO:0004722]
J9T0D4	Myeloid differentiation factor 88a	338	-1.42	110	8	0.325444	0.0236686	Mytilus galloprovincialis	MyD88-dependent toll-like receptor signaling pathway [GO:0002755]; positive regulation of I-kappaB kinase/NF-kappaB signaling [GO:0043123]		TIR domain binding [GO:0070976]	TIR domain binding [GO:0070976]; MyD88-dependent toll-like receptor signaling pathway [GO:0002755]; positive regulation of I-kappaB kinase/NF-kappaB signaling [GO:0043123]
A0A140D2S5	DDX42	731	-1.27	660	17	0.902873	0.0232558	Mytilus galloprovincialis			ATP binding [GO:0005524]; helicase activity [GO:0004386]; nucleic acid binding [GO:0003676]	ATP binding [GO:0005524]; helicase activity [GO:0004386]; nucleic acid binding [GO:0003676]
A5HKN1	Chitin synthase	2281	-2.71	1520	53	0.666374	0.0232354	Mytilus galloprovincialis		integral component of membrane [GO:0016021]; myosin complex [GO:0016459]	actin binding [GO:0003779]; ATP binding [GO:0005524]; chitin synthase activity [GO:0004100]; motor activity [GO:0003774]	integral component of membrane [GO:0016021]; myosin complex [GO:0016459]; actin binding [GO:0003779]; ATP binding [GO:0005524]; chitin synthase activity [GO:0004100]; motor activity [GO:0003774]
A0A0C5Q4E9	C-type lectin 3	173	-2.58	258	4	1.49133	0.0231214	Mytilus galloprovincialis			carbohydrate binding [GO:0030246]	carbohydrate binding [GO:0030246]
A0A0K0YB36	Collagen-like protein-4 (Fragment)	130	-2.59	188	3	1.44615	0.0230769	Mytilus galloprovincialis		collagen trimer [GO:0005581]		collagen trimer [GO:0005581]
A0A140D2S2	Polyadenylate-binding protein	626	0.37	316	14	0.504792	0.0223642	Mytilus galloprovincialis		cytoplasm [GO:0005737]	RNA binding [GO:0003723]	cytoplasm [GO:0005737]; RNA binding [GO:0003723]
A0A0H3W5V4	Serine protease A	90	-2.55	70	2	0.777778	0.0222222	Mytilus galloprovincialis			peptidase activity [GO:0008233]	peptidase activity [GO:0008233]
F0V494	Putative C1q domain containing protein MgC1q57	182	-3.81	640	4	3.51648	0.021978	Mytilus galloprovincialis
E5KXF8	Fibrinogen-related protein	230	-1.97	380	5	1.65217	0.0217391	Mytilus galloprovincialis
E5KXF4	Fibrinogen-related protein 1	230	-2.38	376	5	1.63478	0.0217391	Mytilus galloprovincialis
A0SXG3	Multidrug resistance-associated protein (Fragment)	138	-2.57	144	3	1.04348	0.0217391	Mytilus galloprovincialis			ATPase activity [GO:0016887]; ATP binding [GO:0005524]	ATP binding [GO:0005524]; ATPase activity [GO:0016887]
A0A0K0NJY5	CRP-I50	92	-1.28	24	2	0.26087	0.0217391	Mytilus galloprovincialis		extracellular region [GO:0005576]	ion channel inhibitor activity [GO:0008200]; toxin activity [GO:0090729]	extracellular region [GO:0005576]; ion channel inhibitor activity [GO:0008200]; toxin activity [GO:0090729]
Q9U0S7	Myosin heavy chain (Fragment)	1705	-1.17	1134	37	0.665103	0.0217009	Mytilus galloprovincialis		myosin complex [GO:0016459]	actin binding [GO:0003779]; ATP binding [GO:0005524]; motor activity [GO:0003774]	myosin complex [GO:0016459]; actin binding [GO:0003779]; ATP binding [GO:0005524]; motor activity [GO:0003774]
F0V4B9	Putative C1q domain containing protein MgC1q82	185	-3.01	688	4	3.71892	0.0216216	Mytilus galloprovincialis
A0A024DBL2	NF-kappa-B essential modulator	705	-0.53	492	15	0.697872	0.0212766	Mytilus galloprovincialis			K63-linked polyubiquitin modification-dependent protein binding [GO:0070530]	K63-linked polyubiquitin modification-dependent protein binding [GO:0070530]
A0A0K0PUN9	Shell myostracum nacrein-like protein 1 (Fragment)	143	-4.26	88	3	0.615385	0.020979	Mytilus galloprovincialis
A0A0C5Q4G3	Interferon regulatory factor 5/8-like 1	434	-1.05	182	9	0.419355	0.0207373	Mytilus galloprovincialis			DNA-binding transcription factor activity [GO:0003700]; transcription regulatory region DNA binding [GO:0044212]	DNA-binding transcription factor activity [GO:0003700]; transcription regulatory region DNA binding [GO:0044212]
A0A0C5PT78	Fibrinogen-related protein 10	435	-3.99	332	9	0.763218	0.0206897	Mytilus galloprovincialis
A0A0K0NJK7	CRP-I12	147	-0.81	26	3	0.176871	0.0204082	Mytilus galloprovincialis
F0V4B4	Putative C1q domain containing protein MgC1q77	198	-3.77	730	4	3.68687	0.020202	Mytilus galloprovincialis
A0A0C5PW39	C-type lysozyme 3	150	-2.42	220	3	1.46667	0.02	Mytilus galloprovincialis
A0A0C5Q4E5	Galectin 1	555	-0.96	482	11	0.868468	0.0198198	Mytilus galloprovincialis			carbohydrate binding [GO:0030246]	carbohydrate binding [GO:0030246]
C1K9I9	Mytimycin	152	-2.01	268	3	1.76316	0.0197368	Mytilus galloprovincialis
A0A0K0NJJ8	Multi-CRP-I11	102	-2.67	42	2	0.411765	0.0196078	Mytilus galloprovincialis
A0A0B6VWB3	Putative DN p63/73 (Fragment)	154	-1.64	82	3	0.532468	0.0194805	Mytilus galloprovincialis	apoptotic process [GO:0006915]	nucleus [GO:0005634]	DNA-binding transcription factor activity [GO:0003700]; transcription regulatory region DNA binding [GO:0044212]	nucleus [GO:0005634]; DNA-binding transcription factor activity [GO:0003700]; transcription regulatory region DNA binding [GO:0044212]; apoptotic process [GO:0006915]
Q9Y0B1	Mytilin B antimicrobial peptide	103	-1.21	66	2	0.640777	0.0194175	Mytilus galloprovincialis
Q9U0S6	Pedal retractor muscle myosin heavy chain (Fragment)	1708	-1.11	1124	33	0.65808	0.0193208	Mytilus galloprovincialis		myosin complex [GO:0016459]	actin binding [GO:0003779]; ATP binding [GO:0005524]; motor activity [GO:0003774]	myosin complex [GO:0016459]; actin binding [GO:0003779]; ATP binding [GO:0005524]; motor activity [GO:0003774]
B6ZCB2	60S acidic ribosomal protein P0	315	-4.16	152	6	0.48254	0.0190476	Mytilus galloprovincialis	ribosome biogenesis [GO:0042254]	ribosome [GO:0005840]		ribosome [GO:0005840]; ribosome biogenesis [GO:0042254]
C3VQ28	Cytochrome c oxidase subunit 1	579	-4.54	1016	11	1.75475	0.0189983	Mytilus galloprovincialis	aerobic respiration [GO:0009060]; oxidative phosphorylation [GO:0006119]	integral component of membrane [GO:0016021]; mitochondrial inner membrane [GO:0005743]; respiratory chain complex IV [GO:0045277]	cytochrome-c oxidase activity [GO:0004129]; heme binding [GO:0020037]; metal ion binding [GO:0046872]	integral component of membrane [GO:0016021]; mitochondrial inner membrane [GO:0005743]; respiratory chain complex IV [GO:0045277]; cytochrome-c oxidase activity [GO:0004129]; heme binding [GO:0020037]; metal ion binding [GO:0046872]; aerobic respiration [GO:0009060]; oxidative phosphorylation [GO:0006119]
A0A0C5PRM1	MAP kinase kinase 5-like protein	534	-2.15	492	10	0.921348	0.0187266	Mytilus galloprovincialis			ATP binding [GO:0005524]; protein kinase activity [GO:0004672]	ATP binding [GO:0005524]; protein kinase activity [GO:0004672]
G5D8W4	Cytochrome c oxidase subunit IV (Fragment)	107	-1.14	92	2	0.859813	0.0186916	Mytilus galloprovincialis			cytochrome-c oxidase activity [GO:0004129]	cytochrome-c oxidase activity [GO:0004129]
G3GAE4	Small heat shock protein 22	162	-0.44	312	3	1.92593	0.0185185	Mytilus galloprovincialis
F0V4D5	Putative C1q domain containing protein MgC1q98	540	-3.38	652	10	1.20741	0.0185185	Mytilus galloprovincialis		integral component of membrane [GO:0016021]		integral component of membrane [GO:0016021]
A0A0C5PRM5	Transcription factor fos-like 1	326	1.15	150	6	0.460123	0.0184049	Mytilus galloprovincialis	regulation of transcription by RNA polymerase II [GO:0006357]		DNA binding [GO:0003677]; DNA-binding transcription factor activity [GO:0003700]	DNA binding [GO:0003677]; DNA-binding transcription factor activity [GO:0003700]; regulation of transcription by RNA polymerase II [GO:0006357]
A0A0B6VWT2	Putative p63/73 (Fragment)	164	-1.34	112	3	0.682927	0.0182927	Mytilus galloprovincialis
Q59IU0	Transporter	666	-4.77	1054	12	1.58258	0.018018	Mytilus galloprovincialis		integral component of membrane [GO:0016021]	neurotransmitter:sodium symporter activity [GO:0005328]	integral component of membrane [GO:0016021]; neurotransmitter:sodium symporter activity [GO:0005328]
B6ZCB0	Ribosomal protein	112	-3.67	42	2	0.375	0.0178571	Mytilus galloprovincialis	translational elongation [GO:0006414]	ribosome [GO:0005840]	structural constituent of ribosome [GO:0003735]	ribosome [GO:0005840]; structural constituent of ribosome [GO:0003735]; translational elongation [GO:0006414]
A0A0A7ACV0	CRP-I 20 (Fragment)	56	-0.76	16	1	0.285714	0.0178571	Mytilus galloprovincialis
F0V4A7	Putative C1q domain containing protein MgC1q70	225	-4.45	680	4	3.02222	0.0177778	Mytilus galloprovincialis
A5LHX1	Lysozyme 2	227	-2.05	226	4	0.995595	0.0176211	Mytilus galloprovincialis	metabolic process [GO:0008152]		lysozyme activity [GO:0003796]	lysozyme activity [GO:0003796]; metabolic process [GO:0008152]
W5XLJ9	Receptor-interacting protein kinase-like protein	227	-3.51	140	4	0.61674	0.0176211	Mytilus galloprovincialis	signal transduction [GO:0007165]		kinase activity [GO:0016301]	kinase activity [GO:0016301]; signal transduction [GO:0007165]
Q0PXT9	RHD protein (Fragment)	114	-1.65	134	2	1.17544	0.0175439	Mytilus galloprovincialis		cytoplasm [GO:0005737]; nucleus [GO:0005634]	DNA binding [GO:0003677]; DNA-binding transcription factor activity [GO:0003700]	cytoplasm [GO:0005737]; nucleus [GO:0005634]; DNA binding [GO:0003677]; DNA-binding transcription factor activity [GO:0003700]
W5XU87	Toll interacting protein	285	-2.91	130	5	0.45614	0.0175439	Mytilus galloprovincialis
G4U4J6	Big defensin BD1	115	-2.49	102	2	0.886957	0.0173913	Mytilus galloprovincialis	defense response to Gram-negative bacterium [GO:0050829]; defense response to Gram-positive bacterium [GO:0050830]	extracellular region [GO:0005576]; integral component of membrane [GO:0016021]		extracellular region [GO:0005576]; integral component of membrane [GO:0016021]; defense response to Gram-negative bacterium [GO:0050829]; defense response to Gram-positive bacterium [GO:0050830]
G4U4K1	Big defensin BD4	115	-2.03	80	2	0.695652	0.0173913	Mytilus galloprovincialis	defense response to Gram-negative bacterium [GO:0050829]; defense response to Gram-positive bacterium [GO:0050830]	extracellular region [GO:0005576]		extracellular region [GO:0005576]; defense response to Gram-negative bacterium [GO:0050829]; defense response to Gram-positive bacterium [GO:0050830]
V5TEA4	Vitellogenin (Fragment)	115	-4.48	30	2	0.26087	0.0173913	Mytilus galloprovincialis			lipid transporter activity [GO:0005319]	lipid transporter activity [GO:0005319]
A0A0C5PTA6	Transcription factor jun-like protein	289	-0.97	260	5	0.899654	0.017301	Mytilus galloprovincialis			DNA binding [GO:0003677]; DNA-binding transcription factor activity [GO:0003700]	DNA binding [GO:0003677]; DNA-binding transcription factor activity [GO:0003700]
A0A0A7ACW7	CRP-I 21 (Fragment)	58	-0.5	32	1	0.551724	0.0172414	Mytilus galloprovincialis
A0A0A7ACN5	CRP-I 12	58	-2.53	4	1	0.0689655	0.0172414	Mytilus galloprovincialis
P80571	Defensin MGD-1 (Fragment)	60	-2.23345	50	1	0.833333	0.0166667	Mytilus galloprovincialis	defense response to bacterium [GO:0042742]; innate immune response [GO:0045087]	extracellular region [GO:0005576]		extracellular region [GO:0005576]; defense response to bacterium [GO:0042742]; innate immune response [GO:0045087]
H9AXM9	Defensin	61	-0.04	44	1	0.721311	0.0163934	Mytilus galloprovincialis	defense response [GO:0006952]			defense response [GO:0006952]
G5D8W7	Phosphoenolpyruvate carboxykinase (Fragment)	123	-0.81	158	2	1.28455	0.0162602	Mytilus galloprovincialis	gluconeogenesis [GO:0006094]		GTP binding [GO:0005525]; kinase activity [GO:0016301]; phosphoenolpyruvate carboxykinase activity [GO:0004611]	GTP binding [GO:0005525]; kinase activity [GO:0016301]; phosphoenolpyruvate carboxykinase activity [GO:0004611]; gluconeogenesis [GO:0006094]
A0A140D2S4	DDX20 (Fragment)	615	-1.31	648	10	1.05366	0.0162602	Mytilus galloprovincialis			ATP binding [GO:0005524]; helicase activity [GO:0004386]; nucleic acid binding [GO:0003676]	ATP binding [GO:0005524]; helicase activity [GO:0004386]; nucleic acid binding [GO:0003676]
F0V477	Putative C1q domain containing protein MgC1q40	247	-4.51	576	4	2.33198	0.0161943	Mytilus galloprovincialis
O61461	Ribosomal protein S27E (Fragment)	62	-4.31	48	1	0.774194	0.016129	Mytilus galloprovincialis	translation [GO:0006412]	ribosome [GO:0005840]	structural constituent of ribosome [GO:0003735]	ribosome [GO:0005840]; structural constituent of ribosome [GO:0003735]; translation [GO:0006412]
A0A0A7ACW0	CRP-I 11 (Fragment)	62	-2.96	26	1	0.419355	0.016129	Mytilus galloprovincialis
F0V489	Putative C1q domain containing protein MgC1q52	187	-2.66	640	3	3.42246	0.0160428	Mytilus galloprovincialis
F0V461	Putative C1q domain containing protein MgC1q24	189	-3.1	630	3	3.33333	0.015873	Mytilus galloprovincialis		integral component of membrane [GO:0016021]		integral component of membrane [GO:0016021]
A0A0A7ACM5	CRP-I 2	63	0.15	32	1	0.507937	0.015873	Mytilus galloprovincialis
A0A0A7AC72	CRP-I 13 (Fragment)	63	-0.73	20	1	0.31746	0.015873	Mytilus galloprovincialis
H6T4K6	Histone H2A	127	0.08	160	2	1.25984	0.015748	Mytilus galloprovincialis		nucleosome [GO:0000786]; nucleus [GO:0005634]	DNA binding [GO:0003677]; protein heterodimerization activity [GO:0046982]	nucleosome [GO:0000786]; nucleus [GO:0005634]; DNA binding [GO:0003677]; protein heterodimerization activity [GO:0046982]
A0A0A7ACV4	CRP-I 25	64	-0.84	34	1	0.53125	0.015625	Mytilus galloprovincialis
A0A0B6VWV5	Putative TA p63/73 (Fragment)	193	-1.33	80	3	0.414508	0.015544	Mytilus galloprovincialis	apoptotic process [GO:0006915]	nucleus [GO:0005634]	DNA-binding transcription factor activity [GO:0003700]; transcription regulatory region DNA binding [GO:0044212]	nucleus [GO:0005634]; DNA-binding transcription factor activity [GO:0003700]; transcription regulatory region DNA binding [GO:0044212]; apoptotic process [GO:0006915]
A0A126Q9B1	MG_CNOT3	713	-0.13	216	11	0.302945	0.0154278	Mytilus galloprovincialis	regulation of transcription, DNA-templated [GO:0006355]	CCR4-NOT core complex [GO:0030015]; nucleus [GO:0005634]		CCR4-NOT core complex [GO:0030015]; nucleus [GO:0005634]; regulation of transcription, DNA-templated [GO:0006355]
A0A0K0NJY8	CRP-I51	66	-0.57	36	1	0.545455	0.0151515	Mytilus galloprovincialis
A0A0A7AD10	CRP-I 14	66	-1.38	20	1	0.30303	0.0151515	Mytilus galloprovincialis
A0A0A7ACU1	CRP-I 10	66	-0.86	18	1	0.272727	0.0151515	Mytilus galloprovincialis
A0A0A7ACV6	CRP-I 6	66	0.35	14	1	0.212121	0.0151515	Mytilus galloprovincialis
A0A0A7ACW5	CRP-I 16	66	0.49	14	1	0.212121	0.0151515	Mytilus galloprovincialis
E1B221	NF-kappaB transcription factor Rel	597	-0.37	406	9	0.680067	0.0150754	Mytilus galloprovincialis	regulation of transcription by RNA polymerase II [GO:0006357]	cytoplasm [GO:0005737]; nucleus [GO:0005634]	DNA binding [GO:0003677]; DNA-binding transcription factor activity [GO:0003700]	cytoplasm [GO:0005737]; nucleus [GO:0005634]; DNA binding [GO:0003677]; DNA-binding transcription factor activity [GO:0003700]; regulation of transcription by RNA polymerase II [GO:0006357]
A0A286RMT6	Myticalin B1	133	-3.6	42	2	0.315789	0.0150376	Mytilus galloprovincialis
A0A0K0NJK3	CRP-I40	67	-4.29	38	1	0.567164	0.0149254	Mytilus galloprovincialis
A0A0A7AD17	CRP-I 19	67	-1.86	22	1	0.328358	0.0149254	Mytilus galloprovincialis
A0A0K0NJJ4	CRP-I45	67	-1.72	18	1	0.268657	0.0149254	Mytilus galloprovincialis
A0A0A7ACZ9	CRP-I 4	68	-1.07	32	1	0.470588	0.0147059	Mytilus galloprovincialis
A0A0A7AD04	CRP-I 9	68	-1.03	24	1	0.352941	0.0147059	Mytilus galloprovincialis
A0A0K0YB43	Collagen-like protein-7 (Fragment)	137	-3.62	102	2	0.744526	0.0145985	Mytilus galloprovincialis		collagen trimer [GO:0005581]		collagen trimer [GO:0005581]
A0A0C5PRJ8	Arthropod defensin-like 1	69	-2.64	64	1	0.927536	0.0144928	Mytilus galloprovincialis	defense response [GO:0006952]			defense response [GO:0006952]
A0A0A7AC85	CRP-I 23	70	-0.33	26	1	0.371429	0.0142857	Mytilus galloprovincialis
A0A0K0NJY9	CRP-I28	70	-1.99	22	1	0.314286	0.0142857	Mytilus galloprovincialis
A0A126Q9B5	PAN2	1201	-4.53	492	17	0.409659	0.0141549	Mytilus galloprovincialis			nucleic acid binding [GO:0003676]	nucleic acid binding [GO:0003676]
A0A0A7AC79	CRP-I 18 (Fragment)	71	-1.99	36	1	0.507042	0.0140845	Mytilus galloprovincialis
A0A0A7ACU5	CRP-I 15	71	-1.78	24	1	0.338028	0.0140845	Mytilus galloprovincialis
A0A0A7ACV1	CRP-I 1	71	-1.78	24	1	0.338028	0.0140845	Mytilus galloprovincialis
A0A0A7AD22	CRP-I 24	71	-1.9	22	1	0.309859	0.0140845	Mytilus galloprovincialis
F0V4B2	Putative C1q domain containing protein MgC1q75	215	-3.58	584	3	2.71628	0.0139535	Mytilus galloprovincialis
B3GGC2	TAp63 (Fragment)	215	-2.53	80	3	0.372093	0.0139535	Mytilus galloprovincialis	apoptotic process [GO:0006915]	nucleus [GO:0005634]	DNA-binding transcription factor activity [GO:0003700]; transcription regulatory region DNA binding [GO:0044212]	nucleus [GO:0005634]; DNA-binding transcription factor activity [GO:0003700]; transcription regulatory region DNA binding [GO:0044212]; apoptotic process [GO:0006915]
Q697L8	Metallothionein 20-IV	72	-2.02	38	1	0.527778	0.0138889	Mytilus galloprovincialis			metal ion binding [GO:0046872]	metal ion binding [GO:0046872]
A9X4R9	Cytochrome b	435	-3.59	628	6	1.44368	0.0137931	Mytilus galloprovincialis	mitochondrial electron transport, ubiquinol to cytochrome c [GO:0006122]	integral component of membrane [GO:0016021]; mitochondrial inner membrane [GO:0005743]; respiratory chain complex III [GO:0045275]	metal ion binding [GO:0046872]; ubiquinol-cytochrome-c reductase activity [GO:0008121]	integral component of membrane [GO:0016021]; mitochondrial inner membrane [GO:0005743]; respiratory chain complex III [GO:0045275]; metal ion binding [GO:0046872]; ubiquinol-cytochrome-c reductase activity [GO:0008121]; mitochondrial electron transport, ubiquinol to cytochrome c [GO:0006122]
A0A0K0YB32	Collagen-like protein-8 (Fragment)	218	-1.81	246	3	1.12844	0.0137615	Mytilus galloprovincialis		collagen trimer [GO:0005581]		collagen trimer [GO:0005581]
E9NMF3	Metallothionein MT-10	73	-3.71	42	1	0.575342	0.0136986	Mytilus galloprovincialis			metal ion binding [GO:0046872]	metal ion binding [GO:0046872]
Q9U0S5	Catchin protein	985	0.99	492	13	0.499492	0.013198	Mytilus galloprovincialis		myosin complex [GO:0016459]	motor activity [GO:0003774]	myosin complex [GO:0016459]; motor activity [GO:0003774]
Q6QZR3	Foot protein-5 (Fragment)	76	-1.79015	42	1	0.552632	0.0131579	Mytilus galloprovincialis
H6BJJ5	Truncated myticin C	76	-0.05	38	1	0.5	0.0131579	Mytilus galloprovincialis
A0A0A7ACN8	CRP-I 17	76	-1.37	22	1	0.289474	0.0131579	Mytilus galloprovincialis
I6QSK6	C-type lysozyme	154	-2.46	200	2	1.2987	0.012987	Mytilus galloprovincialis
Q9GUX7	Foot protein-3B	77	-2.74	46	1	0.597403	0.012987	Mytilus galloprovincialis
A0A0K0NJZ7	CRP-I14	154	-1.86	38	2	0.246753	0.012987	Mytilus galloprovincialis
R4JGL3	Bax inhibitor-1 protein	236	-4.6	402	3	1.70339	0.0127119	Mytilus galloprovincialis		integral component of membrane [GO:0016021]		integral component of membrane [GO:0016021]
V9MVV3	Acetyl-CoA carboxylase (Fragment)	239	-2.11	344	3	1.43933	0.0125523	Mytilus galloprovincialis
Q966V3	Transgelin	403	-4.34	182	5	0.451613	0.0124069	Mytilus galloprovincialis
Q9Y0A9	MGD2 antimicrobial peptide	81	0.38	44	1	0.54321	0.0123457	Mytilus galloprovincialis	defense response [GO:0006952]	extracellular region [GO:0005576]		extracellular region [GO:0005576]; defense response [GO:0006952]
A0A024D9V7	TNF receptor-associated factor 3	569	-3.80203	314	7	0.551845	0.0123023	Mytilus galloprovincialis	innate immune response [GO:0045087]; negative regulation of NF-kappaB transcription factor activity [GO:0032088]; regulation of apoptotic process [GO:0042981]; regulation of cytokine production [GO:0001817]; regulation of defense response to virus [GO:0050688]; Toll signaling pathway [GO:0008063]; tumor necrosis factor-mediated signaling pathway [GO:0033209]		tumor necrosis factor receptor binding [GO:0005164]; zinc ion binding [GO:0008270]	tumor necrosis factor receptor binding [GO:0005164]; zinc ion binding [GO:0008270]; innate immune response [GO:0045087]; negative regulation of NF-kappaB transcription factor activity [GO:0032088]; regulation of apoptotic process [GO:0042981]; regulation of cytokine production [GO:0001817]; regulation of defense response to virus [GO:0050688]; Toll signaling pathway [GO:0008063]; tumor necrosis f…
A0A0C5PW18	Arthropod defensin-like 2	82	-0.82	50	1	0.609756	0.0121951	Mytilus galloprovincialis
Q9U6U0	Antimicrobial peptide MGD2b	82	-0.81	42	1	0.512195	0.0121951	Mytilus galloprovincialis	defense response [GO:0006952]	extracellular region [GO:0005576]		extracellular region [GO:0005576]; defense response [GO:0006952]
A0A286RMU7	Myticalin C5	84	-0.96	64	1	0.761905	0.0119048	Mytilus galloprovincialis
A0A0A7AD27	Multi-CRP-I 4 (Fragment)	84	-0.7	36	1	0.428571	0.0119048	Mytilus galloprovincialis
A0A0H3W757	Serine protease C	85	-1.43	62	1	0.729412	0.0117647	Mytilus galloprovincialis			peptidase activity [GO:0008233]	peptidase activity [GO:0008233]
A4UE16	Vitelline coat lysin M7 (Fragment)	180	-1.6	178	2	0.988889	0.0111111	Mytilus galloprovincialis
P86853	Mytilin-1 (Fragment)	181	-3.54	118	2	0.651934	0.0110497	Mytilus galloprovincialis		extracellular region [GO:0005576]		extracellular region [GO:0005576]
A0A0H3W5W4	Serine protease F	91	-1.06	58	1	0.637363	0.010989	Mytilus galloprovincialis			peptidase activity [GO:0008233]	peptidase activity [GO:0008233]
A0A0C5Q4H8	Stimulator of interferon protein 1	733	-3.92	530	8	0.723056	0.0109141	Mytilus galloprovincialis	activation of innate immune response [GO:0002218]; positive regulation of type I interferon production [GO:0032481]; signal transduction [GO:0007165]			activation of innate immune response [GO:0002218]; positive regulation of type I interferon production [GO:0032481]; signal transduction [GO:0007165]
A0A0C5PRL3	Pseudomytilin 1	92	-0.11	52	1	0.565217	0.0108696	Mytilus galloprovincialis
A0A0H3W705	Serine protease D	92	-0.72	28	1	0.304348	0.0108696	Mytilus galloprovincialis			peptidase activity [GO:0008233]	peptidase activity [GO:0008233]
F0V451	Putative C1q domain containing protein MgC1q14	185	-3.21	130	2	0.702703	0.0108108	Mytilus galloprovincialis
Q5F1M2	NADH dehydrogenase subunit 4L	93	-3.71	106	1	1.13978	0.0107527	Mytilus galloprovincialis		integral component of membrane [GO:0016021]; mitochondrion [GO:0005739]		integral component of membrane [GO:0016021]; mitochondrion [GO:0005739]
A7XP66	Myticin B	96	-2.3	42	1	0.4375	0.0104167	Mytilus galloprovincialis
P82102	Myticin-B	96	-2.3	42	1	0.4375	0.0104167	Mytilus galloprovincialis	defense response to bacterium [GO:0042742]; defense response to fungus [GO:0050832]; killing of cells of other organism [GO:0031640]	extracellular region [GO:0005576]		extracellular region [GO:0005576]; defense response to bacterium [GO:0042742]; defense response to fungus [GO:0050832]; killing of cells of other organism [GO:0031640]
P82103	Myticin-A	96	-2.07	38	1	0.395833	0.0104167	Mytilus galloprovincialis	defense response to bacterium [GO:0042742]	extracellular region [GO:0005576]		extracellular region [GO:0005576]; defense response to bacterium [GO:0042742]
B3VT96	Mytilin D	97	-0.44	52	1	0.536082	0.0103093	Mytilus galloprovincialis
A0A286RMV4	Myticalin C3	99	-0.04	62	1	0.626263	0.010101	Mytilus galloprovincialis
I6QQ41	Protein disulfide-isomerase	497	-0.44	178	5	0.358149	0.0100604	Mytilus galloprovincialis	cell redox homeostasis [GO:0045454]	cell [GO:0005623]	dioxygenase activity [GO:0051213]; protein disulfide isomerase activity [GO:0003756]	cell [GO:0005623]; dioxygenase activity [GO:0051213]; protein disulfide isomerase activity [GO:0003756]; cell redox homeostasis [GO:0045454]
G4U4K8	Mytimacin-5 (Fragment)	100	-4.52	98	1	0.98	0.01	Mytilus galloprovincialis	defense response [GO:0006952]			defense response [GO:0006952]
A0A286RMU8	Myticalin C6	100	-1.27	48	1	0.48	0.01	Mytilus galloprovincialis
A7DWW0	Myticin C isoform c	100	-0.37	48	1	0.48	0.01	Mytilus galloprovincialis
H6BJS5	Myticin C	100	0.08	44	1	0.44	0.01	Mytilus galloprovincialis
G4U4K4	Mytimacin-1	101	-2.56	38	1	0.376238	0.00990099	Mytilus galloprovincialis	defense response [GO:0006952]			defense response [GO:0006952]
G4U4K7	Macin	101	-3.3	38	1	0.376238	0.00990099	Mytilus galloprovincialis	defense response [GO:0006952]			defense response [GO:0006952]
A0A286RMV5	Myticalin C2	101	-2.12	22	1	0.217822	0.00990099	Mytilus galloprovincialis
A0A286RMV0	Myticalin C8	102	-1.11	64	1	0.627451	0.00980392	Mytilus galloprovincialis
A0A0A7ACV9	Multi-CRP-I 5	103	-2.23	34	1	0.330097	0.00970874	Mytilus galloprovincialis
A0A0K0NJZ3	CRP-I16	104	-1.34	42	1	0.403846	0.00961538	Mytilus galloprovincialis
A0A0C5Q4H5	Mytilin N	106	-1.5	56	1	0.528302	0.00943396	Mytilus galloprovincialis
A2I5C4	Putative aminopeptidase (Fragment)	106	-4.57	28	1	0.264151	0.00943396	Mytilus galloprovincialis			aminopeptidase activity [GO:0004177]	aminopeptidase activity [GO:0004177]
A0A0G3ZAP7	MgCIKSL	642	-2.31	226	6	0.352025	0.00934579	Mytilus galloprovincialis	signal transduction [GO:0007165]			signal transduction [GO:0007165]
A0A0A7AC93	Multi-CRP-I 3	107	-1.7	30	1	0.280374	0.00934579	Mytilus galloprovincialis
W5XM22	Lipopolysaccharide-induced TNF factor 1	108	-2.89	24	1	0.222222	0.00925926	Mytilus galloprovincialis		integral component of membrane [GO:0016021]		integral component of membrane [GO:0016021]
R4JHU7	p53 tumor suppressor-like protein	435	-3.74412	80	4	0.183908	0.0091954	Mytilus galloprovincialis	apoptotic process [GO:0006915]; protein tetramerization [GO:0051262]	nucleus [GO:0005634]	DNA-binding transcription factor activity [GO:0003700]; transcription regulatory region DNA binding [GO:0044212]	nucleus [GO:0005634]; DNA-binding transcription factor activity [GO:0003700]; transcription regulatory region DNA binding [GO:0044212]; apoptotic process [GO:0006915]; protein tetramerization [GO:0051262]
A0A0C5PW33	Mytilin K	109	-1.07	46	1	0.422018	0.00917431	Mytilus galloprovincialis
A0A286RMV2	Myticalin C10	110	-1.79	28	1	0.254545	0.00909091	Mytilus galloprovincialis
A0A286RMV1	Myticalin C1	110	-2.1	14	1	0.127273	0.00909091	Mytilus galloprovincialis
A0A286RMW0	Myticalin D5	112	-3.69	32	1	0.285714	0.00892857	Mytilus galloprovincialis
A0A286RMW1	Myticalin D3	112	-1.6	10	1	0.0892857	0.00892857	Mytilus galloprovincialis
A0A0C5PW48	Transcription factor fos-like 2	227	2.35	140	2	0.61674	0.00881057	Mytilus galloprovincialis	regulation of transcription by RNA polymerase II [GO:0006357]		DNA binding [GO:0003677]; DNA-binding transcription factor activity [GO:0003700]	DNA binding [GO:0003677]; DNA-binding transcription factor activity [GO:0003700]; regulation of transcription by RNA polymerase II [GO:0006357]
G4U4J9	Big defensin BD3b	114	-0.93	36	1	0.315789	0.00877193	Mytilus galloprovincialis	defense response to Gram-negative bacterium [GO:0050829]; defense response to Gram-positive bacterium [GO:0050830]	extracellular region [GO:0005576]; integral component of membrane [GO:0016021]		extracellular region [GO:0005576]; integral component of membrane [GO:0016021]; defense response to Gram-negative bacterium [GO:0050829]; defense response to Gram-positive bacterium [GO:0050830]
Q5F0J1	NADH-ubiquinone oxidoreductase chain 3	116	-4.28403	128	1	1.10345	0.00862069	Mytilus galloprovincialis		integral component of membrane [GO:0016021]; mitochondrial membrane [GO:0031966]; respirasome [GO:0070469]	NADH dehydrogenase (ubiquinone) activity [GO:0008137]	integral component of membrane [GO:0016021]; mitochondrial membrane [GO:0031966]; respirasome [GO:0070469]; NADH dehydrogenase (ubiquinone) activity [GO:0008137]
G4U4J7	Big defensin BD2	116	-0.98	54	1	0.465517	0.00862069	Mytilus galloprovincialis	defense response to Gram-negative bacterium [GO:0050829]; defense response to Gram-positive bacterium [GO:0050830]	extracellular region [GO:0005576]; integral component of membrane [GO:0016021]		extracellular region [GO:0005576]; integral component of membrane [GO:0016021]; defense response to Gram-negative bacterium [GO:0050829]; defense response to Gram-positive bacterium [GO:0050830]
G4U4K3	Big defensin BD6	116	-1.19	46	1	0.396552	0.00862069	Mytilus galloprovincialis	defense response to Gram-negative bacterium [GO:0050829]; defense response to Gram-positive bacterium [GO:0050830]	extracellular region [GO:0005576]; integral component of membrane [GO:0016021]		extracellular region [GO:0005576]; integral component of membrane [GO:0016021]; defense response to Gram-negative bacterium [GO:0050829]; defense response to Gram-positive bacterium [GO:0050830]
G4U4K0	Big defensin BD3c	118	-0.86	38	1	0.322034	0.00847458	Mytilus galloprovincialis	defense response to Gram-negative bacterium [GO:0050829]; defense response to Gram-positive bacterium [GO:0050830]	extracellular region [GO:0005576]; integral component of membrane [GO:0016021]		extracellular region [GO:0005576]; integral component of membrane [GO:0016021]; defense response to Gram-negative bacterium [GO:0050829]; defense response to Gram-positive bacterium [GO:0050830]
G4U4J8	Big defensin BD3a	119	-0.86	38	1	0.319328	0.00840336	Mytilus galloprovincialis	defense response to Gram-negative bacterium [GO:0050829]; defense response to Gram-positive bacterium [GO:0050830]	extracellular region [GO:0005576]; integral component of membrane [GO:0016021]		extracellular region [GO:0005576]; integral component of membrane [GO:0016021]; defense response to Gram-negative bacterium [GO:0050829]; defense response to Gram-positive bacterium [GO:0050830]
H9AXM8	Big defensin	119	-0.86	38	1	0.319328	0.00840336	Mytilus galloprovincialis	defense response to Gram-negative bacterium [GO:0050829]; defense response to Gram-positive bacterium [GO:0050830]	extracellular region [GO:0005576]; integral component of membrane [GO:0016021]		extracellular region [GO:0005576]; integral component of membrane [GO:0016021]; defense response to Gram-negative bacterium [GO:0050829]; defense response to Gram-positive bacterium [GO:0050830]
A0A0A7ACX1	Multi-CRP-I 1	119	-2.35	20	1	0.168067	0.00840336	Mytilus galloprovincialis
A0A140H123	DGCR8	728	-4.89952	218	6	0.299451	0.00824176	Mytilus galloprovincialis	primary miRNA processing [GO:0031053]	microprocessor complex [GO:0070877]	heme binding [GO:0020037]; identical protein binding [GO:0042802]; RNA binding [GO:0003723]	microprocessor complex [GO:0070877]; heme binding [GO:0020037]; identical protein binding [GO:0042802]; RNA binding [GO:0003723]; primary miRNA processing [GO:0031053]
G4U4K2	Big defensin BD5	122	-1.13	42	1	0.344262	0.00819672	Mytilus galloprovincialis	defense response to Gram-negative bacterium [GO:0050829]; defense response to Gram-positive bacterium [GO:0050830]	extracellular region [GO:0005576]; integral component of membrane [GO:0016021]		extracellular region [GO:0005576]; integral component of membrane [GO:0016021]; defense response to Gram-negative bacterium [GO:0050829]; defense response to Gram-positive bacterium [GO:0050830]
U3Q6X6	Vitelline coat lysin M3 (Fragment)	123	-4.39803	128	1	1.04065	0.00813008	Mytilus galloprovincialis
A0A166JUK2	MacroH2A	369	-0.8	152	3	0.411924	0.00813008	Mytilus galloprovincialis		nucleosome [GO:0000786]; nucleus [GO:0005634]	DNA binding [GO:0003677]; protein heterodimerization activity [GO:0046982]	nucleosome [GO:0000786]; nucleus [GO:0005634]; DNA binding [GO:0003677]; protein heterodimerization activity [GO:0046982]
F0V482	Putative C1q domain containing protein MgC1q45	248	-3.56	638	2	2.57258	0.00806452	Mytilus galloprovincialis
A0A140D2R8	CNOT1	1635	-0.07	328	13	0.200612	0.00795107	Mytilus galloprovincialis	regulation of translation [GO:0006417]	CCR4-NOT core complex [GO:0030015]		CCR4-NOT core complex [GO:0030015]; regulation of translation [GO:0006417]
N0E3X2	Enkurin	256	0.16	92	2	0.359375	0.0078125	Mytilus galloprovincialis
W5XLL5	Nuclear Factor kappa B-a	1187	-0.79	454	9	0.382477	0.00758214	Mytilus galloprovincialis	regulation of transcription by RNA polymerase II [GO:0006357]; signal transduction [GO:0007165]	cytoplasm [GO:0005737]; nucleus [GO:0005634]	DNA binding [GO:0003677]; DNA-binding transcription factor activity [GO:0003700]	cytoplasm [GO:0005737]; nucleus [GO:0005634]; DNA binding [GO:0003677]; DNA-binding transcription factor activity [GO:0003700]; regulation of transcription by RNA polymerase II [GO:0006357]; signal transduction [GO:0007165]
F0V440	Putative C1q domain containing protein MgC1q3	274	-2.03	80	2	0.291971	0.00729927	Mytilus galloprovincialis
A0A286RMT0	Myticalin A5	139	-1.55	48	1	0.345324	0.00719424	Mytilus galloprovincialis
A0A0C5PW13	C-type lectin 7	282	-4.21	174	2	0.617021	0.0070922	Mytilus galloprovincialis			carbohydrate binding [GO:0030246]	carbohydrate binding [GO:0030246]
P86855	Perlwapin-like protein	141	-3.44732	36	1	0.255319	0.0070922	Mytilus galloprovincialis		extracellular region [GO:0005576]	peptidase inhibitor activity [GO:0030414]	extracellular region [GO:0005576]; peptidase inhibitor activity [GO:0030414]
F0V4D2	Putative C1q domain containing protein MgC1q95	142	-4.91	674	1	4.74648	0.00704225	Mytilus galloprovincialis
O96064	Paramyosin	864	-4.09465	658	6	0.761574	0.00694444	Mytilus galloprovincialis		myofibril [GO:0030016]; myosin complex [GO:0016459]; myosin filament [GO:0032982]	motor activity [GO:0003774]	myofibril [GO:0030016]; myosin complex [GO:0016459]; myosin filament [GO:0032982]; motor activity [GO:0003774]
B2X7S1	Nuclear receptor subfamily 1 DEF (Fragment)	576	-3.19	434	4	0.753472	0.00694444	Mytilus galloprovincialis		nucleus [GO:0005634]	nuclear receptor activity [GO:0004879]; sequence-specific DNA binding [GO:0043565]; steroid hormone receptor activity [GO:0003707]; zinc ion binding [GO:0008270]	nucleus [GO:0005634]; nuclear receptor activity [GO:0004879]; sequence-specific DNA binding [GO:0043565]; steroid hormone receptor activity [GO:0003707]; zinc ion binding [GO:0008270]
A0A0K0PUP4	Nacre protease inhibitor-like protein 1	149	-0.85	150	1	1.00671	0.00671141	Mytilus galloprovincialis			serine-type endopeptidase inhibitor activity [GO:0004867]	serine-type endopeptidase inhibitor activity [GO:0004867]
W5XMC3	ECSIT	448	-2.82	238	3	0.53125	0.00669643	Mytilus galloprovincialis
A0A0C5PIV4	Allograft inflammatory factor-1	152	-0.75	142	1	0.934211	0.00657895	Mytilus galloprovincialis			calcium ion binding [GO:0005509]	calcium ion binding [GO:0005509]
A9X4T0	NADH dehydrogenase subunit 6	154	-4.86	80	1	0.519481	0.00649351	Mytilus galloprovincialis		integral component of membrane [GO:0016021]; mitochondrion [GO:0005739]		integral component of membrane [GO:0016021]; mitochondrion [GO:0005739]
A0A0A7ACP5	Multi-CRP-I 2	154	-0.05	16	1	0.103896	0.00649351	Mytilus galloprovincialis
F2XEW7	Caspase 2	468	-2.64	118	3	0.252137	0.00641026	Mytilus galloprovincialis	apoptotic process [GO:0006915]; regulation of apoptotic process [GO:0042981]		cysteine-type endopeptidase activity [GO:0004197]	cysteine-type endopeptidase activity [GO:0004197]; apoptotic process [GO:0006915]; regulation of apoptotic process [GO:0042981]
Q25464	Adhesive plaque matrix protein 2	473	-3.40483	138	3	0.291755	0.00634249	Mytilus galloprovincialis		extracellular region [GO:0005576]	calcium ion binding [GO:0005509]	extracellular region [GO:0005576]; calcium ion binding [GO:0005509]
A0A0K0PVV5	Nacre Gly-rich protein 1	158	-2.69	48	1	0.303797	0.00632911	Mytilus galloprovincialis
A0A0C5PW10	C-type lectin 2	160	-2.07	272	1	1.7	0.00625	Mytilus galloprovincialis			carbohydrate binding [GO:0030246]	carbohydrate binding [GO:0030246]
F0V4D1	Putative C1q domain containing protein MgC1q94	162	-4.49	354	1	2.18519	0.00617284	Mytilus galloprovincialis
A0A0K0YB57	SRAV-rich protein-1 (Fragment)	162	-1.43	62	1	0.382716	0.00617284	Mytilus galloprovincialis
A2I5C0	Putative uromodulin (Fragment)	164	-2.37	42	1	0.256098	0.00609756	Mytilus galloprovincialis		integral component of membrane [GO:0016021]		integral component of membrane [GO:0016021]
A0A0C5PIX4	Membrane-bound C-type lectin	1917	-3.44	516	11	0.269171	0.00573813	Mytilus galloprovincialis		integral component of membrane [GO:0016021]	carbohydrate binding [GO:0030246]	integral component of membrane [GO:0016021]; carbohydrate binding [GO:0030246]
Q8ITT9	Lysozyme	176	-2.41286	28	1	0.159091	0.00568182	Mytilus galloprovincialis			lysozyme activity [GO:0003796]	lysozyme activity [GO:0003796]
F0V4A2	Putative C1q domain containing protein MgC1q65	180	-1.64	144	1	0.8	0.00555556	Mytilus galloprovincialis
F0V473	Putative C1q domain containing protein MgC1q36	191	-2.65	620	1	3.24607	0.0052356	Mytilus galloprovincialis
F0V439	Putative C1q domain containing protein MgC1q2	194	-3.51	682	1	3.51546	0.00515464	Mytilus galloprovincialis
A0A0C5PT84	MACPF domain-containing protein 1	585	-4.84	186	3	0.317949	0.00512821	Mytilus galloprovincialis
A0A140CZM3	Serum amyloid A isoform a	196	-0.75	166	1	0.846939	0.00510204	Mytilus galloprovincialis		extracellular region [GO:0005576]		extracellular region [GO:0005576]
A2I5B8	Putative period clock protein (Fragment)	196	-1.07	48	1	0.244898	0.00510204	Mytilus galloprovincialis
Q6WV86	Histone H1	198	-3.99	122	1	0.616162	0.00505051	Mytilus galloprovincialis	nucleosome assembly [GO:0006334]	nucleosome [GO:0000786]; nucleus [GO:0005634]	DNA binding [GO:0003677]	nucleosome [GO:0000786]; nucleus [GO:0005634]; DNA binding [GO:0003677]; nucleosome assembly [GO:0006334]
F0V4C8	Putative C1q domain containing protein MgC1q91	200	-4.14	636	1	3.18	0.005	Mytilus galloprovincialis
F0V455	Putative C1q domain containing protein MgC1q18	204	-4.52	712	1	3.4902	0.00490196	Mytilus galloprovincialis
A0A140D2S3	MAEL (Fragment)	409	-2.21	86	2	0.210269	0.00488998	Mytilus galloprovincialis	regulation of gene silencing by miRNA [GO:0060964]	nucleus [GO:0005634]	DNA binding [GO:0003677]	nucleus [GO:0005634]; DNA binding [GO:0003677]; regulation of gene silencing by miRNA [GO:0060964]
A0A0K0MA40	Hypoxia-inducible factor alpha (Fragment)	207	-2.64	188	1	0.908213	0.00483092	Mytilus galloprovincialis	regulation of transcription, DNA-templated [GO:0006355]	nucleus [GO:0005634]	protein dimerization activity [GO:0046983]	nucleus [GO:0005634]; protein dimerization activity [GO:0046983]; regulation of transcription, DNA-templated [GO:0006355]
A0A0K0PV08	Nacre apextrin-like protein 1	216	-2.33	18	1	0.0833333	0.00462963	Mytilus galloprovincialis
G0YL86	Apextrin-like protein	217	-1.42	22	1	0.101382	0.00460829	Mytilus galloprovincialis
A0A0G3ZAP2	Interleukin-17-5	221	-1.83	58	1	0.262443	0.00452489	Mytilus galloprovincialis		extracellular region [GO:0005576]	cytokine activity [GO:0005125]	extracellular region [GO:0005576]; cytokine activity [GO:0005125]
A0A0K0YB29	LKD-rich protein-1	223	-2.86	90	1	0.403587	0.0044843	Mytilus galloprovincialis
C3UKP9	NADH dehydrogenase subunit 2 (Fragment)	228	-4.7	372	1	1.63158	0.00438596	Mytilus galloprovincialis		integral component of membrane [GO:0016021]; mitochondrion [GO:0005739]		integral component of membrane [GO:0016021]; mitochondrion [GO:0005739]
M1RB84	Myeloid differentiation factor 88 b	462	-0.89	96	2	0.207792	0.004329	Mytilus galloprovincialis	MyD88-dependent toll-like receptor signaling pathway [GO:0002755]; positive regulation of I-kappaB kinase/NF-kappaB signaling [GO:0043123]		TIR domain binding [GO:0070976]	TIR domain binding [GO:0070976]; MyD88-dependent toll-like receptor signaling pathway [GO:0002755]; positive regulation of I-kappaB kinase/NF-kappaB signaling [GO:0043123]
A0A0K0YB21	RKA-rich protein-1 (Fragment)	233	-1.55	48	1	0.206009	0.00429185	Mytilus galloprovincialis
A5HKH8	Thread matrix protein 1B (Fragment)	236	-3.13	34	1	0.144068	0.00423729	Mytilus galloprovincialis
M1RJ64	Myeloid differentiation factor 88 c	482	-0.62	124	2	0.257261	0.00414938	Mytilus galloprovincialis	MyD88-dependent toll-like receptor signaling pathway [GO:0002755]; positive regulation of I-kappaB kinase/NF-kappaB signaling [GO:0043123]		TIR domain binding [GO:0070976]	TIR domain binding [GO:0070976]; MyD88-dependent toll-like receptor signaling pathway [GO:0002755]; positive regulation of I-kappaB kinase/NF-kappaB signaling [GO:0043123]
A0A0C5PIX1	MACPF domain-containing protein 5	725	-3.69	122	3	0.168276	0.00413793	Mytilus galloprovincialis		integral component of membrane [GO:0016021]		integral component of membrane [GO:0016021]
H9AXN1	Bactericidal permeability increasing protein	494	-4.65761	170	2	0.34413	0.00404858	Mytilus galloprovincialis		extracellular space [GO:0005615]	lipid binding [GO:0008289]	extracellular space [GO:0005615]; lipid binding [GO:0008289]
A0A0C5PT90	MytiLec 2	293	-2.73	80	1	0.273038	0.00341297	Mytilus galloprovincialis
S5M279	Mdm-like protein (Fragment)	300	-1.42	40	1	0.133333	0.00333333	Mytilus galloprovincialis	negative regulation of transcription by RNA polymerase II [GO:0000122]; protein ubiquitination [GO:0016567]			negative regulation of transcription by RNA polymerase II [GO:0000122]; protein ubiquitination [GO:0016567]
Q5F0J5	NADH-ubiquinone oxidoreductase chain 1	305	-3.95736	66	1	0.216393	0.00327869	Mytilus galloprovincialis		integral component of membrane [GO:0016021]; mitochondrial inner membrane [GO:0005743]	NADH dehydrogenase (ubiquinone) activity [GO:0008137]	integral component of membrane [GO:0016021]; mitochondrial inner membrane [GO:0005743]; NADH dehydrogenase (ubiquinone) activity [GO:0008137]
A0A140H121	GW182	1274	-0.94	100	4	0.0784929	0.00313972	Mytilus galloprovincialis	miRNA mediated inhibition of translation [GO:0035278]		nucleic acid binding [GO:0003676]	nucleic acid binding [GO:0003676]; miRNA mediated inhibition of translation [GO:0035278]
A0A140H124	MG_TARBP2	320	0.36	100	1	0.3125	0.003125	Mytilus galloprovincialis			RNA binding [GO:0003723]	RNA binding [GO:0003723]
A5HKI1	Thread matrix protein 2C (Fragment)	397	-2.23	2	1	0.00503778	0.00251889	Mytilus galloprovincialis
A5HKI4	Thread matrix protein 2F (Fragment)	429	-2.29	48	1	0.111888	0.002331	Mytilus galloprovincialis
A0A0C5PIY3	Bactericidal permeability increasing protein 3	490	-3.32	118	1	0.240816	0.00204082	Mytilus galloprovincialis			lipid binding [GO:0008289]	lipid binding [GO:0008289]
G1UCX0	BMSP	2111	-3.4	356	4	0.16864	0.00189484	Mytilus galloprovincialis	chitin metabolic process [GO:0006030]	extracellular region [GO:0005576]	chitin binding [GO:0008061]	extracellular region [GO:0005576]; chitin binding [GO:0008061]; chitin metabolic process [GO:0006030]
A0A126Q9D1	DCP1	532	0.44	76	1	0.142857	0.0018797	Mytilus galloprovincialis	deadenylation-dependent decapping of nuclear-transcribed mRNA [GO:0000290]		enzyme activator activity [GO:0008047]	enzyme activator activity [GO:0008047]; deadenylation-dependent decapping of nuclear-transcribed mRNA [GO:0000290]
A0A0G3ZB56	MgIL17Rc	591	-2.71	58	1	0.0981387	0.00169205	Mytilus galloprovincialis		integral component of membrane [GO:0016021]	interleukin-17 receptor activity [GO:0030368]	integral component of membrane [GO:0016021]; interleukin-17 receptor activity [GO:0030368]
A0A0G3ZAN1	MgIL17Ra	673	-0.97	74	1	0.109955	0.00148588	Mytilus galloprovincialis		integral component of membrane [GO:0016021]	interleukin-17 receptor activity [GO:0030368]	integral component of membrane [GO:0016021]; interleukin-17 receptor activity [GO:0030368]
A0A0C5PT88	MACPF domain-containing protein 6	705	-2.06	50	1	0.070922	0.00141844	Mytilus galloprovincialis		integral component of membrane [GO:0016021]		integral component of membrane [GO:0016021]
A0A0C5PW26	MACPF domain-containing protein 3	718	-1.76	52	1	0.0724234	0.00139276	Mytilus galloprovincialis		integral component of membrane [GO:0016021]		integral component of membrane [GO:0016021]
A0A0G3Z978	MgIL17Rb	727	-1.18	64	1	0.088033	0.00137552	Mytilus galloprovincialis		integral component of membrane [GO:0016021]	interleukin-17 receptor activity [GO:0030368]	integral component of membrane [GO:0016021]; interleukin-17 receptor activity [GO:0030368]
Q27409	Adhesive plaque matrix protein	751	-3.03	22	1	0.0292943	0.00133156	Mytilus galloprovincialis		extracellular region [GO:0005576]		extracellular region [GO:0005576]
W5ZXC4	Precollagen NG	902	-3.05	28	1	0.0310421	0.00110865	Mytilus galloprovincialis
Q8MW55	Precollagen-NG	905	-3.48	30	1	0.0331492	0.00110497	Mytilus galloprovincialis		collagen trimer [GO:0005581]		collagen trimer [GO:0005581]
Q8MW53	Precollagen-D	922	-0.74	106	1	0.114967	0.0010846	Mytilus galloprovincialis		collagen trimer [GO:0005581]		collagen trimer [GO:0005581]

## Sheet: Figure S2
Figure S2-All unique Mytilus trossulus proteins with QMEAN >-5
UniProt ID	Gene Name	Length	QMEAN	Hydrogen Bonds	Salt Bridges	H-Bonds per A.A.	Bridges per A.A.	Species	Ontology-Biological Process	Ontology-Cellular Component	Ontology-Molecular Function	Ontology-All	Protein Families
A0A0G2UGT2	GalNAc/Gal-specific lectin	150	-0.769511	524	33	3.49333	0.22	Mytilus trossulus			carbohydrate binding [GO:0030246]	carbohydrate binding [GO:0030246]
I1VYX7	Isocitrate dehydrogenase [NADP]	448	-0.49	1644	74	3.66964	0.165179	Mytilus trossulus	isocitrate metabolic process [GO:0006102]; tricarboxylic acid cycle [GO:0006099]		isocitrate dehydrogenase (NADP+) activity [GO:0004450]; magnesium ion binding [GO:0000287]; NAD binding [GO:0051287]	isocitrate dehydrogenase (NADP+) activity [GO:0004450]; magnesium ion binding [GO:0000287]; NAD binding [GO:0051287]; isocitrate metabolic process [GO:0006102]; tricarboxylic acid cycle [GO:0006099]	Isocitrate and isopropylmalate dehydrogenases family
Q3S893	Malate dehydrogenase	333	-0.5	1320	43	3.96396	0.129129	Mytilus trossulus	carbohydrate metabolic process [GO:0005975]; malate metabolic process [GO:0006108]; tricarboxylic acid cycle [GO:0006099]		L-malate dehydrogenase activity [GO:0030060]	L-malate dehydrogenase activity [GO:0030060]; carbohydrate metabolic process [GO:0005975]; malate metabolic process [GO:0006108]; tricarboxylic acid cycle [GO:0006099]	LDH/MDH superfamily
A0A077GYU8	Ribosomal protein L19 (Fragment)	202	0.38	272	22	1.34653	0.108911	Mytilus trossulus	translation [GO:0006412]	cytosolic large ribosomal subunit [GO:0022625]	RNA binding [GO:0003723]; structural constituent of ribosome [GO:0003735]	cytosolic large ribosomal subunit [GO:0022625]; RNA binding [GO:0003723]; structural constituent of ribosome [GO:0003735]; translation [GO:0006412]	Eukaryotic ribosomal protein eL19 family
A0A077H3K9	Qm-like protein (Fragment)	215	-2.98	340	23	1.5814	0.106977	Mytilus trossulus	translation [GO:0006412]	ribosome [GO:0005840]	structural constituent of ribosome [GO:0003735]	ribosome [GO:0005840]; structural constituent of ribosome [GO:0003735]; translation [GO:0006412]
Q539B9	p53 tumor suppressor-like protein	434	-2.62	1200	37	2.76498	0.0852535	Mytilus trossulus	apoptotic process [GO:0006915]; protein tetramerization [GO:0051262]	nucleus [GO:0005634]	DNA-binding transcription factor activity [GO:0003700]; transcription regulatory region DNA binding [GO:0044212]	nucleus [GO:0005634]; DNA-binding transcription factor activity [GO:0003700]; transcription regulatory region DNA binding [GO:0044212]; apoptotic process [GO:0006915]; protein tetramerization [GO:0051262]
Q1AMZ5	Delta-N p63/p73-like protein	533	-2.99248	1278	42	2.39775	0.0787992	Mytilus trossulus	apoptotic process [GO:0006915]; protein tetramerization [GO:0051262]	nucleus [GO:0005634]	DNA-binding transcription factor activity [GO:0003700]; transcription regulatory region DNA binding [GO:0044212]	nucleus [GO:0005634]; DNA-binding transcription factor activity [GO:0003700]; transcription regulatory region DNA binding [GO:0044212]; apoptotic process [GO:0006915]; protein tetramerization [GO:0051262]
A0A077GY62	HSP90-1 (Fragment)	192	-0.31	310	13	1.61458	0.0677083	Mytilus trossulus	protein folding [GO:0006457]		ATP binding [GO:0005524]; unfolded protein binding [GO:0051082]	ATP binding [GO:0005524]; unfolded protein binding [GO:0051082]; protein folding [GO:0006457]
A0A077H3N0	60S ribosomal protein L27 (Fragment)	140	-2.08	166	9	1.18571	0.0642857	Mytilus trossulus	translation [GO:0006412]	ribosome [GO:0005840]	structural constituent of ribosome [GO:0003735]	ribosome [GO:0005840]; structural constituent of ribosome [GO:0003735]; translation [GO:0006412]	Eukaryotic ribosomal protein eL27 family
Q0GGT2	p63/73-like protein	651	-2.17	1222	40	1.87711	0.0614439	Mytilus trossulus	apoptotic process [GO:0006915]; protein tetramerization [GO:0051262]	nucleus [GO:0005634]	DNA-binding transcription factor activity [GO:0003700]; transcription regulatory region DNA binding [GO:0044212]	nucleus [GO:0005634]; DNA-binding transcription factor activity [GO:0003700]; transcription regulatory region DNA binding [GO:0044212]; apoptotic process [GO:0006915]; protein tetramerization [GO:0051262]
A0A077GY59	Beta-actin (Fragment)	249	0.19	440	14	1.76707	0.0562249	Mytilus trossulus					Actin family
A0A077GYT6	Elongation factor G (Fragment)	262	-4.3	424	13	1.61832	0.0496183	Mytilus trossulus			GTP binding [GO:0005525]; translation elongation factor activity [GO:0003746]	GTP binding [GO:0005525]; translation elongation factor activity [GO:0003746]
Q6WV72	Histone H4	103	-0.674449	138	5	1.33981	0.0485437	Mytilus trossulus	DNA-templated transcription, initiation [GO:0006352]	nucleosome [GO:0000786]; nucleus [GO:0005634]	DNA binding [GO:0003677]; protein heterodimerization activity [GO:0046982]	nucleosome [GO:0000786]; nucleus [GO:0005634]; DNA binding [GO:0003677]; protein heterodimerization activity [GO:0046982]; DNA-templated transcription, initiation [GO:0006352]	Histone H4 family
A0A077GY50	Ribosomal protein L5 (Fragment)	189	-2.36	244	9	1.29101	0.047619	Mytilus trossulus	translation [GO:0006412]	ribosome [GO:0005840]	5S rRNA binding [GO:0008097]; structural constituent of ribosome [GO:0003735]	ribosome [GO:0005840]; 5S rRNA binding [GO:0008097]; structural constituent of ribosome [GO:0003735]; translation [GO:0006412]
Q6WV82	Histone H2B	124	-2.36308	192	5	1.54839	0.0403226	Mytilus trossulus		nucleosome [GO:0000786]; nucleus [GO:0005634]	DNA binding [GO:0003677]; protein heterodimerization activity [GO:0046982]	nucleosome [GO:0000786]; nucleus [GO:0005634]; DNA binding [GO:0003677]; protein heterodimerization activity [GO:0046982]	Histone H2B family
Q1AHR1	Ras (Fragment)	76	-4.28	74	3	0.973684	0.0394737	Mytilus trossulus	signal transduction [GO:0007165]	membrane [GO:0016020]	GTPase activity [GO:0003924]; GTP binding [GO:0005525]	membrane [GO:0016020]; GTP binding [GO:0005525]; GTPase activity [GO:0003924]; signal transduction [GO:0007165]
A0A076JLN8	Cytochrome c oxidase subunit 2	242	-4.93	354	9	1.46281	0.0371901	Mytilus trossulus		integral component of membrane [GO:0016021]; mitochondrial inner membrane [GO:0005743]; respirasome [GO:0070469]	copper ion binding [GO:0005507]; cytochrome-c oxidase activity [GO:0004129]	integral component of membrane [GO:0016021]; mitochondrial inner membrane [GO:0005743]; respirasome [GO:0070469]; copper ion binding [GO:0005507]; cytochrome-c oxidase activity [GO:0004129]	Cytochrome c oxidase subunit 2 family
A0A077H0Q1	ETC complex I subunit (Fragment)	165	-3.52309	88	6	0.533333	0.0363636	Mytilus trossulus	electron transport chain [GO:0022900]		oxidoreductase activity, acting on NAD(P)H [GO:0016651]	oxidoreductase activity, acting on NAD(P)H [GO:0016651]; electron transport chain [GO:0022900]
Q1AMZ6	p63/p73-like protein	655	-2.80388	768	23	1.17252	0.0351145	Mytilus trossulus	apoptotic process [GO:0006915]; protein tetramerization [GO:0051262]	nucleus [GO:0005634]	DNA-binding transcription factor activity [GO:0003700]; transcription regulatory region DNA binding [GO:0044212]	nucleus [GO:0005634]; DNA-binding transcription factor activity [GO:0003700]; transcription regulatory region DNA binding [GO:0044212]; apoptotic process [GO:0006915]; protein tetramerization [GO:0051262]
A0A077GY47	Ribosomal protein L3 (Fragment)	403	-2.65	500	14	1.24069	0.0347395	Mytilus trossulus	translation [GO:0006412]	ribosome [GO:0005840]	structural constituent of ribosome [GO:0003735]	ribosome [GO:0005840]; structural constituent of ribosome [GO:0003735]; translation [GO:0006412]	Universal ribosomal protein uL3 family
A0A077H3J9	Ribosomal protein S16 (Fragment)	148	-3.18	158	5	1.06757	0.0337838	Mytilus trossulus	translation [GO:0006412]	ribosome [GO:0005840]	structural constituent of ribosome [GO:0003735]	ribosome [GO:0005840]; structural constituent of ribosome [GO:0003735]; translation [GO:0006412]	Universal ribosomal protein uS9 family
A0A192ABH0	Elongation factor 1 alpha (Fragment)	30	-0.462899	32	1	1.06667	0.0333333	Mytilus trossulus			GTPase activity [GO:0003924]; GTP binding [GO:0005525]; translation elongation factor activity [GO:0003746]	GTP binding [GO:0005525]; GTPase activity [GO:0003924]; translation elongation factor activity [GO:0003746]
A0A077GYV6	Ribosomal protein L6e (Fragment)	212	-4.3	172	7	0.811321	0.0330189	Mytilus trossulus	translation [GO:0006412]	ribosome [GO:0005840]	structural constituent of ribosome [GO:0003735]	ribosome [GO:0005840]; structural constituent of ribosome [GO:0003735]; translation [GO:0006412]
U3Q6Y4	Vitelline coat lysin M3 (Fragment)	123	-3.62564	174	4	1.41463	0.0325203	Mytilus trossulus
A0A077H3L1	Ribosomal protein L17	186	-4.05	236	6	1.26882	0.0322581	Mytilus trossulus	translation [GO:0006412]	large ribosomal subunit [GO:0015934]	structural constituent of ribosome [GO:0003735]	large ribosomal subunit [GO:0015934]; structural constituent of ribosome [GO:0003735]; translation [GO:0006412]	Universal ribosomal protein uL22 family
A0A077H0Q5	Ribosomal protein L35 (Fragment)	126	-3.1	192	4	1.52381	0.031746	Mytilus trossulus	translation [GO:0006412]	ribosome [GO:0005840]	structural constituent of ribosome [GO:0003735]	ribosome [GO:0005840]; structural constituent of ribosome [GO:0003735]; translation [GO:0006412]
M1FBU6	D-octopine dehydrogenase (Fragment)	392	-1.44	552	12	1.40816	0.0306122	Mytilus trossulus			coenzyme binding [GO:0050662]; D-octopine dehydrogenase activity [GO:0047830]	coenzyme binding [GO:0050662]; D-octopine dehydrogenase activity [GO:0047830]
A0A077GZL3	CoA-binding protein (Fragment)	269	0.45	492	8	1.829	0.0297398	Mytilus trossulus			catalytic activity [GO:0003824]; cofactor binding [GO:0048037]	catalytic activity [GO:0003824]; cofactor binding [GO:0048037]
T2FF70	ATP synthase subunit 8 (Fragment)	83	-2.22	70	2	0.843373	0.0240964	Mytilus trossulus		integral component of membrane [GO:0016021]; mitochondrion [GO:0005739]		integral component of membrane [GO:0016021]; mitochondrion [GO:0005739]
A0A076JTI4	ATP synthase F0 subunit 8	84	-1.31	72	2	0.857143	0.0238095	Mytilus trossulus		integral component of membrane [GO:0016021]; mitochondrion [GO:0005739]		integral component of membrane [GO:0016021]; mitochondrion [GO:0005739]
A0A077H3K4	Ribosomal protein L23a (Fragment)	171	-2.96	134	4	0.783626	0.0233918	Mytilus trossulus	translation [GO:0006412]	ribosome [GO:0005840]	structural constituent of ribosome [GO:0003735]	ribosome [GO:0005840]; structural constituent of ribosome [GO:0003735]; translation [GO:0006412]	Universal ribosomal protein uL23 family
Q86M00	Vitelline coat lysin M7 (Fragment)	180	-1.7	222	4	1.23333	0.0222222	Mytilus trossulus
Q6WV78	Histone H3	136	-3.20582	138	3	1.01471	0.0220588	Mytilus trossulus		nucleosome [GO:0000786]; nucleus [GO:0005634]	DNA binding [GO:0003677]; protein heterodimerization activity [GO:0046982]	nucleosome [GO:0000786]; nucleus [GO:0005634]; DNA binding [GO:0003677]; protein heterodimerization activity [GO:0046982]	Histone H3 family
A0A077GYU2	Ribosomal protein L23 (Fragment)	138	-1.55	144	3	1.04348	0.0217391	Mytilus trossulus	translation [GO:0006412]	ribosome [GO:0005840]	structural constituent of ribosome [GO:0003735]	ribosome [GO:0005840]; structural constituent of ribosome [GO:0003735]; translation [GO:0006412]	Universal ribosomal protein uL14 family
A0A077GYT3	Cold-shock domain protein	284	-1.04	88	6	0.309859	0.0211268	Mytilus trossulus			nucleic acid binding [GO:0003676]	nucleic acid binding [GO:0003676]
A8DS34	Mannose-6-phosphate isomerase (Fragment)	438	-2.47	760	9	1.73516	0.0205479	Mytilus trossulus	carbohydrate metabolic process [GO:0005975]; GDP-mannose biosynthetic process [GO:0009298]		mannose-6-phosphate isomerase activity [GO:0004476]; zinc ion binding [GO:0008270]	mannose-6-phosphate isomerase activity [GO:0004476]; zinc ion binding [GO:0008270]; carbohydrate metabolic process [GO:0005975]; GDP-mannose biosynthetic process [GO:0009298]	Mannose-6-phosphate isomerase type 1 family
A0A077H0M6	Ribosomal protein S6e (Fragment)	250	-3.84	296	5	1.184	0.02	Mytilus trossulus	translation [GO:0006412]	ribosome [GO:0005840]	structural constituent of ribosome [GO:0003735]	ribosome [GO:0005840]; structural constituent of ribosome [GO:0003735]; translation [GO:0006412]
B4XZC3	Cyp-like protein (Fragment)	50	-2.22	12	1	0.24	0.02	Mytilus trossulus
A0A076JS91	Cytochrome c oxidase subunit 1	579	-4.54	1016	11	1.75475	0.0189983	Mytilus trossulus	aerobic respiration [GO:0009060]; oxidative phosphorylation [GO:0006119]	integral component of membrane [GO:0016021]; mitochondrial inner membrane [GO:0005743]; respiratory chain complex IV [GO:0045277]	cytochrome-c oxidase activity [GO:0004129]; heme binding [GO:0020037]; metal ion binding [GO:0046872]	integral component of membrane [GO:0016021]; mitochondrial inner membrane [GO:0005743]; respiratory chain complex IV [GO:0045277]; cytochrome-c oxidase activity [GO:0004129]; heme binding [GO:0020037]; metal ion binding [GO:0046872]; aerobic respiration [GO:0009060]; oxidative phosphorylation [GO:0006119]	Heme-copper respiratory oxidase family
A0A077GZL7	60S ribosomal protein L13	212	-4	228	4	1.07547	0.0188679	Mytilus trossulus	translation [GO:0006412]	ribosome [GO:0005840]	structural constituent of ribosome [GO:0003735]	ribosome [GO:0005840]; structural constituent of ribosome [GO:0003735]; translation [GO:0006412]	Eukaryotic ribosomal protein eL13 family
Q955K1	Cytochrome oxidase I (Fragment)	57	-1.7	84	1	1.47368	0.0175439	Mytilus trossulus	aerobic respiration [GO:0009060]	integral component of membrane [GO:0016021]; mitochondrion [GO:0005739]	cytochrome-c oxidase activity [GO:0004129]; heme binding [GO:0020037]	integral component of membrane [GO:0016021]; mitochondrion [GO:0005739]; cytochrome-c oxidase activity [GO:0004129]; heme binding [GO:0020037]; aerobic respiration [GO:0009060]
Q8MYC1	Histone H1	191	-3.84	106	3	0.554974	0.0157068	Mytilus trossulus	nucleosome assembly [GO:0006334]	nucleosome [GO:0000786]; nucleus [GO:0005634]	DNA binding [GO:0003677]	nucleosome [GO:0000786]; nucleus [GO:0005634]; DNA binding [GO:0003677]; nucleosome assembly [GO:0006334]	Histone H1/H5 family
D4PBT4	Cytochrome b	435	-3.60025	634	6	1.45747	0.0137931	Mytilus trossulus	mitochondrial electron transport, ubiquinol to cytochrome c [GO:0006122]	integral component of membrane [GO:0016021]; mitochondrial inner membrane [GO:0005743]; respiratory chain complex III [GO:0045275]	metal ion binding [GO:0046872]; ubiquinol-cytochrome-c reductase activity [GO:0008121]	integral component of membrane [GO:0016021]; mitochondrial inner membrane [GO:0005743]; respiratory chain complex III [GO:0045275]; metal ion binding [GO:0046872]; ubiquinol-cytochrome-c reductase activity [GO:0008121]; mitochondrial electron transport, ubiquinol to cytochrome c [GO:0006122]	Cytochrome b family
A0A077GYT9	Ribosomal protein L22 (Fragment)	150	0.14	140	2	0.933333	0.0133333	Mytilus trossulus	translation [GO:0006412]	large ribosomal subunit [GO:0015934]	structural constituent of ribosome [GO:0003735]	large ribosomal subunit [GO:0015934]; structural constituent of ribosome [GO:0003735]; translation [GO:0006412]	Universal ribosomal protein uL15 family
T2FG69	NADH dehydrogenase subunit 4L (Fragment)	76	-3.68	82	1	1.07895	0.0131579	Mytilus trossulus		integral component of membrane [GO:0016021]; mitochondrion [GO:0005739]		integral component of membrane [GO:0016021]; mitochondrion [GO:0005739]
A0A077GZK3	Ribosomal protein L21 (Fragment)	171	-3.12	134	2	0.783626	0.0116959	Mytilus trossulus	translation [GO:0006412]	ribosome [GO:0005840]	structural constituent of ribosome [GO:0003735]	ribosome [GO:0005840]; structural constituent of ribosome [GO:0003735]; translation [GO:0006412]
A0A077H0P3	Transcription factor BTF3 (Fragment)	176	-1.66227	82	2	0.465909	0.0113636	Mytilus trossulus					NAC-beta family
A0A076JN83	NADH dehydrogenase subunit 4L	93	-3.9	104	1	1.11828	0.0107527	Mytilus trossulus		integral component of membrane [GO:0016021]; mitochondrion [GO:0005739]		integral component of membrane [GO:0016021]; mitochondrion [GO:0005739]
Q5XWD7	Mytilin C	99	0.281939	54	1	0.545455	0.010101	Mytilus trossulus
E5FFR5	Cytochrome c oxidase subunit 3	311	-3.37	504	3	1.62058	0.0096463	Mytilus trossulus	aerobic electron transport chain [GO:0019646]	integral component of membrane [GO:0016021]; mitochondrion [GO:0005739]	cytochrome-c oxidase activity [GO:0004129]	integral component of membrane [GO:0016021]; mitochondrion [GO:0005739]; cytochrome-c oxidase activity [GO:0004129]; aerobic electron transport chain [GO:0019646]	Cytochrome c oxidase subunit 3 family
A0A192AB97	Polyprotein (Fragment)	218	-1.12	100	2	0.458716	0.00917431	Mytilus trossulus
D4PBU6	NADH-ubiquinone oxidoreductase chain 3	117	-3.09	180	1	1.53846	0.00854701	Mytilus trossulus		integral component of membrane [GO:0016021]; mitochondrial membrane [GO:0031966]; respirasome [GO:0070469]	NADH dehydrogenase (ubiquinone) activity [GO:0008137]	integral component of membrane [GO:0016021]; mitochondrial membrane [GO:0031966]; respirasome [GO:0070469]; NADH dehydrogenase (ubiquinone) activity [GO:0008137]	Complex I subunit 3 family
Q6WV67	Histone H2A	125	-1.52955	150	1	1.2	0.008	Mytilus trossulus		nucleosome [GO:0000786]; nucleus [GO:0005634]	DNA binding [GO:0003677]; protein heterodimerization activity [GO:0046982]	nucleosome [GO:0000786]; nucleus [GO:0005634]; DNA binding [GO:0003677]; protein heterodimerization activity [GO:0046982]	Histone H2A family
N0E3S2	Enkurin	256	0.29	92	2	0.359375	0.0078125	Mytilus trossulus
A0A076JM06	NADH dehydrogenase subunit 6	154	-4.26006	78	1	0.506494	0.00649351	Mytilus trossulus		integral component of membrane [GO:0016021]; mitochondrion [GO:0005739]		integral component of membrane [GO:0016021]; mitochondrion [GO:0005739]
T2FFU8	NADH dehydrogenase subunit 2 (Fragment)	171	-4.59	218	1	1.27485	0.00584795	Mytilus trossulus		integral component of membrane [GO:0016021]; mitochondrion [GO:0005739]		integral component of membrane [GO:0016021]; mitochondrion [GO:0005739]
D6QSQ9	MDM-like protein	561	-3.02652	38	3	0.0677362	0.00534759	Mytilus trossulus	negative regulation of apoptotic process [GO:0043066]; negative regulation of cell cycle arrest [GO:0071157]	nucleus [GO:0005634]	metal ion binding [GO:0046872]	nucleus [GO:0005634]; metal ion binding [GO:0046872]; negative regulation of apoptotic process [GO:0043066]; negative regulation of cell cycle arrest [GO:0071157]
A0A077GZL0	Cytochrome c oxidase subunit IV	202	-1.45	40	1	0.19802	0.0049505	Mytilus trossulus			cytochrome-c oxidase activity [GO:0004129]	cytochrome-c oxidase activity [GO:0004129]

## Sheet: Figure S3
Figure S3-Unique Mytilus ortholog proteins with QMEAN >5			M. galloprovincialis	M. galloprovincialis	M. trossulus	M. trossulus
	M. galloprovincialis UniProt	M. trossulus UniProt	hydrogen bonds per amino acid	salt bridges per amino acid	hydrogen bonds per amino acid	salt bridges per amino acid	Percent Identity
Cytochrome b	A9X4R9	D4PBT4	1.44368	0.0137931	1.45747	0.0137931	97
Cytochrome c oxidase subunit 1	C3VQ28	A0A076JS91	1.75475	0.0189983	1.75475	0.0189983	96.9
Cytochrome c oxidase subunit 3	C3VQ13	E5FFR5	1.65273	0.0257235	1.62058	0.0096463	88.1
Enkurin	N0E3X2	N0E3S2	0.359375	0.0078125	0.359375	0.0078125	98.8
Histone H1	Q6WV86	Q8MYC1	0.616162	0.00505051	0.554974	0.0157068	72.5
Histone H2A	H6T4K6	Q6WV67	1.25984	0.015748	1.2	0.008	61.24
Histone H2B	Q6WV85	Q6WV82	1.54839	0.0403226	1.54839	0.0403226	99.1
Histone H3	A0A096ZTP6	Q6WV78	1.16176	0.0441176	1.01471	0.0220588	96.3
Histone H4	Q6WV90	Q6WV72	1.33981	0.0485437	1.33981	0.0485437	100
Isocitrate dehydrogenase [NADP]	I1VYX3	I1VYX7	3.67411	0.160714	3.66964	0.165179	98.4
Malate dehydrogenase	Q3S892	Q3S893	3.98198	0.129129	3.96396	0.129129	99.4
NADH dehydrogenase subunit 2 (Fragment)	C3UKP9	T2FFU8	1.63158	0.00438596	1.27485	0.00584795	23.5
NADH dehydrogenase subunit 4L	Q5F1M2	T2FG69	1.13978	0.0107527	1.11828	0.0107527	69.9
NADH dehydrogenase subunit 6	A9X4T0	A0A076JM06	0.519481	0.00649351	0.506494	0.00649351	99.4
NADH-ubiquinone oxidoreductase chain 3	Q5F0J1	D4PBU6	1.10345	0.00862069	1.53846	0.00854701	79.5
p53 tumor suppressor-like protein	R4JHU7	Q539B9	0.183908	0.0091954	2.76498	0.0852535	98.6
Ras (Fragment)	Q0ZPQ2	Q1AHR1	2.13953	0.110465	0.973684	0.0394737	43.6
Vitelline coat lysin M3 (Fragment)	U3Q6X6	U3Q6Y4	1.04065	0.00813008	1.41463	0.0325203	84.5
Vitelline coat lysin M7 (Fragment)	A4UE16	Q86M00	0.988889	0.0111111	1.23333	0.0222222	89.4

## Sheet: Figure S4
Figure S4-Over-representation of protein ontologies in Mytilus galloprovincialis
GENE ONTOLOGY: BIOLOGICAL PROCESS								GENE ONTOLOGY: MOLECULAR FUNCTION								GENE ONTOLOGY: CELLULAR COMPONENT
Upper 25% of proteins with most h-bonds per a.a.								Upper 25% of proteins with most h-bonds per a.a.								Upper 25% of proteins with most h-bonds per a.a.
Rank	Ontology ID	Ontology	# proteins in background list	# proteins in interest list	# proteins expected in interest list	p-value		Rank	Ontology ID	Ontology	# proteins in background list	# proteins in interest list	# proteins expected in interest list	p-value		Rank	Ontology ID	Ontology	# proteins in background list	# proteins in interest list	# proteins expected in interest list	p-value
	GO:0006082	organic acid metabolic process	3	3	0.38	0.0014		1	GO:0016740	transferase activity	10	7	1.44	3.9e-05		1	GO:0005882	intermediate filament	1	1	0.16	0.16
2	GO:0019752	carboxylic acid metabolic process	3	3	0.38	0.0014		2	GO:0001067	regulatory region nucleic acid binding	8	6	1.15	9.6e-05		2	GO:0045111	intermediate filament cytoskeleton	1	1	0.16	0.16
3	GO:0043436	oxoacid metabolic process	3	3	0.38	0.0014		3	GO:0044212	transcription regulatory region DNA binding	8	6	1.15	9.6e-05		3	GO:0099513	polymeric cytoskeletal fiber	2	1	0.31	0.29
4	GO:0006915	apoptotic process	15	6	1.88	0.0018		4	GO:0004364	glutathione transferase activity	3	3	0.43	0.0026		4	GO:0005634	nucleus	31	6	4.86	0.34
5	GO:0008219	cell death	15	6	1.88	0.0018		5	GO:0016765	transferase activity, transferring alkyl or aryl (other than methyl) groups	3	3	0.43	0.0026		5	GO:0005622	intracellular	44	8	6.89	0.36
6	GO:0012501	programmed cell death	15	6	1.88	0.0018		6	GO:0003677	DNA binding	15	6	2.16	0.0089		6	GO:0044424	intracellular part	44	8	6.89	0.36
7	GO:0009987	cellular process	42	9	5.25	0.0052		7	GO:0003676	nucleic acid binding	18	6	2.59	0.0246		7	GO:0044464	cell part	44	8	6.89	0.36
8	GO:0006091	generation of precursor metabolites and energy	5	3	0.62	0.0123		8	GO:0004175	endopeptidase activity	4	2	0.58	0.0989		8	GO:0005856	cytoskeleton	3	1	0.47	0.4
9	GO:0006099	tricarboxylic acid cycle	2	2	0.25	0.0141		9	GO:0004197	cysteine-type endopeptidase activity	4	2	0.58	0.0989		9	GO:0044430	cytoskeletal part	3	1	0.47	0.4
10	GO:0006101	citrate metabolic process	2	2	0.25	0.0141		10	GO:0003824	catalytic activity	57	11	8.2	0.1256		10	GO:0099080	supramolecular complex	3	1	0.47	0.4
Upper 50% of proteins with most h-bonds per a.a.								Upper 50% of proteins with most h-bonds per a.a.								Upper 50% of proteins with most h-bonds per a.a.
Rank	Ontology ID	Ontology	# proteins in background list	# proteins in interest list	# proteins expected in interest list	p-value		Rank	Ontology ID	Ontology	# proteins in background list	# proteins in interest list	# proteins expected in interest list	p-value		Rank	Ontology ID	Ontology	# proteins in background list	# proteins in interest list	# proteins expected in interest list	p-value
1	GO:0044281	small molecule metabolic process	8	8	3.56	0.00088		1	GO:0008234	cysteine-type peptidase activity	8	8	4.36	0.0065		1	GO:0005623	cell	46	24	21.61	0.2
2	GO:0006091	generation of precursor metabolites and energy	5	5	2.22	0.01439		2	GO:0016740	transferase activity	10	9	5.45	0.0181		2	GO:0005622	intracellular	44	23	20.67	0.21
3	GO:0015980	energy derivation by oxidation of organic compounds	4	4	1.78	0.03495		3	GO:0070011	peptidase activity	9	8	4.91	0.0317		3	GO:0044424	intracellular part	44	23	20.67	0.21
4	GO:0045333	cellular respiration	4	4	1.78	0.03495		4	GO:0016491	oxidoreductase activity	12	10	6.55	0.0328		4	GO:0044464	cell part	44	23	20.67	0.21
5	GO:0055114	oxidation-reduction process	4	4	1.78	0.03495		5	GO:0001067	regulatory region nucleic acid binding	8	7	4.36	0.0545		5	GO:0070069	cytochrome complex	2	2	0.94	0.22
6	GO:1901135	carbohydrate derivative metabolic process	9	7	4	0.03612		6	GO:0044212	transcription regulatory region DNA binding	8	7	4.36	0.0545		6	GO:0070469	respiratory chain	2	2	0.94	0.22
7	GO:1901564	organonitrogen compound metabolic process	9	7	4	0.03612		7	GO:0003824	catalytic activity	57	36	31.09	0.0596		7	GO:0098796	membrane protein complex	2	2	0.94	0.22
8	GO:0008152	metabolic process	25	15	11.11	0.04571		8	GO:0001882	nucleoside binding	4	4	2.18	0.0851		8	GO:0098803	respiratory chain complex	2	2	0.94	0.22
9	GO:0071704	organic substance metabolic process	25	15	11.11	0.04571		9	GO:0001883	purine nucleoside binding	4	4	2.18	0.0851		9	GO:0099513	polymeric cytoskeletal fiber	2	2	0.94	0.22
10	GO:0017144	drug metabolic process	6	5	2.67	0.05736		10	GO:0004175	endopeptidase activity	4	4	2.18	0.0851		10	GO:0043226	organelle	41	21	19.27	0.29
Upper 25% of proteins with most salt bridges per a.a.								Upper 25% of proteins with most salt bridges per a.a.								Upper 25% of proteins with most salt bridges per a.a.
Rank	Ontology ID	Ontology	# proteins in background list	# proteins in interest list	# proteins expected in interest list	p-value		Rank	Ontology ID	Ontology	# proteins in background list	# proteins in interest list	# proteins expected in interest list	p-value		Rank	Ontology ID	Ontology	# proteins in background list	# proteins in interest list	# proteins expected in interest list	p-value
1	GO:0006915	apoptotic process	15	8	4.17	0.018		1	GO:0001067	regulatory region nucleic acid binding	8	7	2.24	0.00055		1	GO:0005623	cell	46	14	11.64	0.17
2	GO:0008219	cell death	15	8	4.17	0.018		2	GO:0044212	transcription regulatory region DNA binding	8	7	2.24	0.00055		2	GO:0005622	intracellular	44	13	11.13	0.25
3	GO:0012501	programmed cell death	15	8	4.17	0.018		3	GO:0016740	transferase activity	10	8	2.8	0.00059		3	GO:0044424	intracellular part	44	13	11.13	0.25
4	GO:0006082	organic acid metabolic process	3	3	0.83	0.019		4	GO:0097159	organic cyclic compound binding	39	17	10.93	0.01		4	GO:0044464	cell part	44	13	11.13	0.25
5	GO:0019752	carboxylic acid metabolic process	3	3	0.83	0.019		5	GO:1901363	heterocyclic compound binding	39	17	10.93	0.01		5	GO:0000932	P-body	1	1	0.25	0.25
6	GO:0043436	oxoacid metabolic process	3	3	0.83	0.019		6	GO:0000166	nucleotide binding	20	10	5.61	0.0206		6	GO:0005783	endoplasmic reticulum	1	1	0.25	0.25
7	GO:0006099	tricarboxylic acid cycle	2	2	0.56	0.074		7	GO:0036094	small molecule binding	20	10	5.61	0.0206		7	GO:0005882	intermediate filament	1	1	0.25	0.25
8	GO:0006101	citrate metabolic process	2	2	0.56	0.074		8	GO:1901265	nucleoside phosphate binding	20	10	5.61	0.0206		8	GO:0012505	endomembrane system	1	1	0.25	0.25
9	GO:0016999	antibiotic metabolic process	2	2	0.56	0.074		9	GO:0004364	glutathione transferase activity	3	3	0.84	0.02074		9	GO:0035770	ribonucleoprotein granule	1	1	0.25	0.25
10	GO:0072350	tricarboxylic acid metabolic process	2	2	0.56	0.074		10	GO:0016765	transferase activity, transferring alkyl or aryl (other than methyl) groups	3	3	0.84	0.02074		10	GO:0036464	cytoplasmic ribonucleoprotein granule	1	1	0.25	0.25
Upper 50% of proteins with most salt bridges per a.a.								Upper 50% of proteins with most salt bridges per a.a.								Upper 50% of proteins with most salt bridges per a.a.
Rank	Ontology ID	Ontology	# proteins in background list	# proteins in interest list	# proteins expected in interest list	p-value		Rank	Ontology ID	Ontology	# proteins in background list	# proteins in interest list	# proteins expected in interest list	p-value		Rank	Ontology ID	Ontology	# proteins in background list	# proteins in interest list	# proteins expected in interest list	p-value
1	GO:0009056	catabolic process	7	6	3.31	0.038		1	GO:0008234	cysteine-type peptidase activity	8	8	5.15	0.026		1	GO:0005623	cell	46	25	20.51	0.037
2	GO:1901575	organic substance catabolic process	7	6	3.31	0.038		2	GO:0003824	catalytic activity	57	42	36.7	0.038		2	GO:0005622	intracellular	44	24	19.61	0.042
3	GO:0009057	macromolecule catabolic process	6	5	2.83	0.076		3	GO:0016740	transferase activity	10	9	6.44	0.072		3	GO:0044424	intracellular part	44	24	19.61	0.042
4	GO:0008152	metabolic process	25	15	11.81	0.091		4	GO:0070011	peptidase activity, acting on L-amino acid peptides	9	8	5.8	0.105		4	GO:0044464	cell part	44	24	19.61	0.042
5	GO:0071704	organic substance metabolic process	25	15	11.81	0.091		5	GO:0001067	regulatory region nucleic acid binding	8	7	5.15	0.152		5	GO:0005634	nucleus	31	18	13.82	0.046
6	GO:0006082	organic acid metabolic process	3	3	1.42	0.1		6	GO:0044212	transcription regulatory region DNA binding	8	7	5.15	0.152		6	GO:0043226	organelle	41	22	18.28	0.077
7	GO:0019752	carboxylic acid metabolic process	3	3	1.42	0.1		7	GO:0003707	steroid hormone receptor activity	4	4	2.58	0.168		7	GO:0043229	intracellular organelle	41	22	18.28	0.077
8	GO:0043436	oxoacid metabolic process	3	3	1.42	0.1		8	GO:0004175	endopeptidase activity	4	4	2.58	0.168		8	GO:0043227	membrane-bounded organelle	35	19	15.6	0.098
9	GO:0000270	peptidoglycan metabolic process	5	4	2.36	0.146		9	GO:0004197	cysteine-type endopeptidase activity	4	4	2.58	0.168		9	GO:0043231	intracellular membrane-bounded organelle	35	19	15.6	0.098
10	GO:0006026	aminoglycan catabolic process	5	4	2.36	0.146		10	GO:0038023	signaling receptor activity	4	4	2.58	0.168		10	GO:0099513	polymeric cytoskeletal fiber	2	2	0.89	0.196

## Sheet: Figure S5
Figure S5-Spearman rank correlation between the number of hydrogen bonds and salt bridges per amino acid in Mytilus proteins

## Sheet: Figure S6
Figure S6-Amino acid composition all unique proteins M. galloprovincialis (including fragments and those that could not be modeled)						Hydrogen Bonds	Salt Bridges		Alanine	Arginine	Asparagine	Aspartate	Cysteine	Glutamine	Glutamate	Glycine	Histidine	Isoleucine	Leucine	Lysine	Methtionine	Phenylalanine	Proline	Serine	Threonine	Tryptophan	Tyrosine	Valine
UniProt ID	Gene Name	Length	QMEAN	Hydrogen Bonds	Salt Bridges	per amino acid	per amino acid	Species	A	R	N	D	C	Q	E	G	H	I	L	K	M	F	P	S	T	W	Y	V
Q7YT99	Twitchin	4736	no model	no model	no model	no model	no model	Mytilus galloprovincialis	294	206	213	358	77	146	361	339	67	246	253	493	67	155	349	289	286	65	130	342
Q8MW53	Precollagen-D	922	-0.74	106	1	0.114967	0.0010846	Mytilus galloprovincialis	159	43	16	25	3	37	20	324	23	11	28	21	6	9	117	27	22	0	8	23
W5ZXC4	Precollagen NG	902	-3.05	28	1	0.0310421	0.00110865	Mytilus galloprovincialis	154	26	23	19	1	31	24	328	31	12	38	19	2	16	94	39	13	0	5	27
Q9U0S7	Myosin heavy chain (Fragment)	1705	-1.17	1134	37	0.665103	0.0217009	Mytilus galloprovincialis	146	119	89	97	15	121	235	60	29	80	178	165	39	43	20	101	60	9	31	68
Q8MW55	Precollagen-NG	905	-3.48	30	1	0.0331492	0.00110497	Mytilus galloprovincialis	143	29	23	21	1	33	26	322	28	12	41	20	2	18	99	39	19	0	5	24
Q9U0S6	Pedal retractor muscle myosin heavy chain (Fragment)	1708	-1.11	1124	33	0.65808	0.0193208	Mytilus galloprovincialis	133	113	78	92	12	116	235	59	27	83	164	174	54	42	21	112	71	9	29	84
A0A140D2R8	CNOT1	1635	-0.07	328	13	0.200612	0.00795107	Mytilus galloprovincialis	121	80	82	71	25	98	93	71	39	104	185	74	53	79	115	83	128	9	44	81
A5HKN1	Chitin synthase	2281	-2.71	1520	53	0.666374	0.0232354	Mytilus galloprovincialis	109	122	105	140	44	82	149	100	47	157	223	144	75	142	93	173	130	36	77	133
G4RJB1	ABCB/P-glycoprotein-like protein	1307	-3.19	2162	98	1.65417	0.0749809	Mytilus galloprovincialis	108	52	44	66	16	72	84	111	20	97	119	77	33	68	41	91	72	9	38	89
Q9U0S5	Catchin protein	985	0.99	492	13	0.499492	0.013198	Mytilus galloprovincialis	104	83	49	49	5	78	155	25	11	38	90	86	19	8	10	80	44	2	11	38
A0A0C5PIX4	Membrane-bound C-type lectin	1917	-3.44	516	11	0.269171	0.00573813	Mytilus galloprovincialis	103	80	160	97	77	108	65	157	18	92	104	91	29	86	102	138	152	76	77	105
G1UCX0	BMSP	2111	-3.4	356	4	0.16864	0.00189484	Mytilus galloprovincialis	100	93	133	120	32	89	79	204	32	169	164	136	70	77	94	136	148	59	54	122
A0A140D2S1	eIF4G (Fragment)	1672	-1.42	618	100	0.369617	0.0598086	Mytilus galloprovincialis	100	87	65	75	13	138	152	115	24	68	111	121	42	45	126	142	95	11	28	114
O96064	Paramyosin	864	-4.09465	658	6	0.761574	0.00694444	Mytilus galloprovincialis	96	93	53	58	7	64	113	13	5	36	101	55	17	5	1	59	42	1	14	31
A0A140H121	GW182	1274	-0.94	100	4	0.0784929	0.00313972	Mytilus galloprovincialis	95	25	108	53	6	118	43	113	14	42	71	56	36	16	121	169	78	46	13	51
K0JBX1	ATP-binding cassette sub-family C ABCC/MRP-like protein	1524	-3.21	2260	226	1.48294	0.148294	Mytilus galloprovincialis	87	65	58	82	18	67	73	76	30	141	158	91	41	79	41	130	97	29	56	105
Q8MW54	Precollagen-P	894	no model	no model	no model	no model	no model	Mytilus galloprovincialis	86	30	28	9	0	29	10	333	36	22	12	17	1	22	123	88	16	1	6	25
A0A140H129	DICER	1850	-1.25	472	50	0.255135	0.027027	Mytilus galloprovincialis	85	71	100	135	42	75	163	73	38	108	190	142	40	72	85	133	105	14	63	116
A0A0C5PRL8	Complement component C3-like protein	1809	-4.13	2138	157	1.18187	0.0867883	Mytilus galloprovincialis	79	118	87	109	39	82	116	108	42	126	126	91	36	76	78	141	122	14	74	145
G4RJB2	ABCC/MRP-like protein	1500	no model	no model	no model	no model	no model	Mytilus galloprovincialis	76	71	67	74	20	46	94	86	35	147	170	87	34	66	35	114	104	25	40	109
A0A0C5PW35	RIG-like receptor 1	1301	-1.7	1216	93	0.934666	0.0714835	Mytilus galloprovincialis	75	57	82	84	21	70	119	57	26	101	108	115	44	39	43	75	62	15	33	75
A0A0C5Q4H1	NOD-like receptor 1	1155	-4.49	2598	105	2.24935	0.0909091	Mytilus galloprovincialis	73	46	55	72	25	47	60	44	37	83	131	88	37	43	38	86	72	14	33	71
A0A0C5Q4I6	MAP kinase kinase kinase 1-like protein	1474	-3.51	426	72	0.289009	0.0488467	Mytilus galloprovincialis	71	93	82	85	34	52	114	80	37	80	124	97	24	46	97	151	85	14	27	81
A0A126Q9D5	Staphylococcal nuclease domain-containing protein	893	-1.23	868	25	0.972004	0.0279955	Mytilus galloprovincialis	70	53	38	55	10	37	78	62	9	40	74	80	15	32	42	48	37	9	30	74
W5XLL5	Nuclear Factor kappa B-a	1187	-0.79	454	9	0.382477	0.00758214	Mytilus galloprovincialis	61	48	72	94	22	85	69	80	29	53	90	70	41	40	66	87	58	2	40	80
B7S5C3	Multi-drug resistance protein (Fragment)	801	no model	no model	no model	no model	no model	Mytilus galloprovincialis	60	29	32	47	8	33	55	72	9	53	70	67	19	37	25	43	45	10	25	62
A0A140H122	DROSHA	1376	-4.90277	848	211	0.616279	0.153343	Mytilus galloprovincialis	57	110	86	118	21	83	83	83	42	66	122	92	35	58	60	106	56	11	35	52
A9XLN6	Acyl-coenzyme A oxidase	668	no model	no model	no model	no model	no model	Mytilus galloprovincialis	55	26	24	24	16	43	38	51	18	30	61	46	28	27	25	44	32	5	38	37
A0A140D2R9	CNOT10	709	no model	no model	no model	no model	no model	Mytilus galloprovincialis	55	33	41	42	14	28	47	34	21	31	73	57	31	22	40	43	35	2	27	33
A0A140H128	AGO	892	-0.86	1450	46	1.62556	0.0515695	Mytilus galloprovincialis	54	65	28	39	19	55	44	55	30	53	62	46	23	39	68	44	55	6	33	74
A0A140D2S2	Polyadenylate-binding protein (PABP)	626	0.37	316	14	0.504792	0.0223642	Mytilus galloprovincialis	54	39	29	33	6	57	37	51	8	27	36	45	26	30	29	32	28	2	18	39
A0A140H127	PIWIb	941	-1.84	1322	31	1.40489	0.0329437	Mytilus galloprovincialis	53	68	36	50	19	68	37	69	22	54	69	51	28	25	65	54	56	9	32	76
A0A140H126	PIWIa (Fragment)	874	-1.76	1276	40	1.45995	0.0457666	Mytilus galloprovincialis	53	59	32	51	15	47	39	62	19	45	69	57	27	27	58	42	61	10	33	68
Q5I2A7	HSP70	654	-1.80094	720	25	1.10092	0.0382263	Mytilus galloprovincialis	52	25	33	46	4	22	51	60	7	44	43	58	14	26	24	35	50	2	13	45
A0A140H130	XPO5	1199	-3.04	2094	58	1.74646	0.0483736	Mytilus galloprovincialis	51	42	55	60	31	70	81	41	33	70	156	73	26	58	53	102	67	16	39	75
Q27409	Adhesive plaque matrix protein (Foot protein 1) (MGFP-1) (MGFP1)	751	-3.03	22	1	0.0292943	0.00133156	Mytilus galloprovincialis	51	4	9	1	3	2	1	9	3	11	13	144	2	2	181	90	78	0	143	4
A0A166JUK2	MacroH2A	369	-0.8	152	3	0.411924	0.00813008	Mytilus galloprovincialis	51	15	12	11	2	9	16	29	11	21	29	38	5	15	22	28	20	1	9	25
Q3LF65	Heat shock cognate 71	654	0.77	734	29	1.12232	0.0443425	Mytilus galloprovincialis	51	26	34	46	4	21	52	59	7	45	43	57	14	26	24	36	50	2	13	44
A0A140D2S5	DDX42	731	-1.27	660	17	0.902873	0.0232558	Mytilus galloprovincialis	49	37	24	52	4	32	62	62	16	46	47	67	17	34	35	43	39	6	16	43
A0A0C5Q4H8	Stimulator of interferon protein 1	733	-3.92	530	8	0.723056	0.0109141	Mytilus galloprovincialis	48	32	37	40	16	27	59	34	14	44	70	52	24	35	25	49	34	10	35	48
Q4W8C7	Heat shock protein 70	689	0.64	1218	53	1.76778	0.0769231	Mytilus galloprovincialis	48	31	38	50	7	22	46	51	9	42	55	60	13	29	20	58	47	2	15	46
W5XLH9	Interleukine-1 receptor-associated kinase-a	980	no model	no model	no model	no model	no model	Mytilus galloprovincialis	48	41	71	78	15	66	92	51	21	44	70	66	30	30	34	75	51	5	36	56
E0D7H4	VASA-like gene	745	-0.68	794	36	1.06577	0.0483221	Mytilus galloprovincialis	47	38	28	44	17	29	41	133	14	28	44	43	14	40	39	54	39	2	15	36
A0A126Q9B5	PAN2	1201	-4.53	492	17	0.409659	0.0141549	Mytilus galloprovincialis	46	56	51	79	29	66	80	78	32	63	92	83	54	51	68	88	64	8	41	72
I6QQ41	Protein disulfide-isomerase	497	-0.44	178	5	0.358149	0.0100604	Mytilus galloprovincialis	46	9	16	46	6	8	54	35	4	30	39	51	6	31	19	24	25	5	12	31
K0IBB7	Toll-like receptor b	1189	no model	no model	no model	no model	no model	Mytilus galloprovincialis	46	67	99	61	32	44	65	49	22	94	158	64	26	53	45	94	57	10	50	53
A0A024DBL2	NF-kappa-B essential modulator	705	-0.53	492	15	0.697872	0.0212766	Mytilus galloprovincialis	45	37	61	35	7	76	79	17	16	29	62	58	19	14	19	56	25	2	18	30
F0V4D4	Putative C1q domain containing protein MgC1q97	441	-4.49	454	13	1.02948	0.0294785	Mytilus galloprovincialis	44	7	28	29	3	17	17	43	11	25	27	17	14	22	9	29	31	7	27	34
Q6WV86	Histone H1	198	-3.99	122	1	0.616162	0.00505051	Mytilus galloprovincialis	40	2	3	2	0	2	4	10	2	4	7	59	2	2	20	16	11	0	2	10
A0A126Q9B7	PAN2-PAN3 deadenylation complex subunit PAN3 (PAB1P-dependent poly(A)-specific ribonuclease) (Poly(A)-nuclease deadenylation complex subunit 3) (PAN deadenylation complex subunit 3)	777	-2.34	1524	74	1.96139	0.0952381	Mytilus galloprovincialis	40	40	58	42	10	33	24	69	22	33	60	28	47	37	71	64	39	4	24	32
A0A0C5PT88	MACPF domain-containing protein 6	705	-2.06	50	1	0.070922	0.00141844	Mytilus galloprovincialis	40	24	38	40	19	28	36	39	26	43	54	40	12	32	30	68	58	7	30	41
A0A0C5PT75	ATP-dependent RNA helicase DDX41	607	-1.65	680	16	1.12026	0.0263591	Mytilus galloprovincialis	39	28	12	29	11	27	60	43	16	47	53	62	18	19	31	34	24	1	16	37
A0A024DAX7	Transforming growth factor activated kinase-1	674	-1.08	1880	82	2.78932	0.121662	Mytilus galloprovincialis	39	38	32	23	10	42	44	47	19	41	51	27	18	21	49	66	46	7	19	35
M1QYI8	Toll-like receptor l	858	no model	no model	no model	no model	no model	Mytilus galloprovincialis	39	32	69	43	18	25	38	32	19	74	98	56	21	52	28	56	51	13	39	55
Q59IU0	Transporter	666	-4.77	1054	12	1.58258	0.018018	Mytilus galloprovincialis	38	23	23	26	16	16	29	46	6	52	70	31	20	49	27	56	34	18	29	57
C3VQ28	Cytochrome c oxidase subunit 1	579	-4.54	1016	11	1.75475	0.0189983	Mytilus galloprovincialis	38	13	19	15	5	8	11	57	19	26	61	30	32	42	27	48	27	21	28	52
A0A126Q9A9	CNOT6	863	-2	604	24	0.699884	0.02781	Mytilus galloprovincialis	38	29	53	60	19	31	59	28	19	49	65	67	23	31	45	89	64	8	43	43
M1FK93	D-octopine dehydrogenase	401	-1.56	582	16	1.45137	0.0399002	Mytilus galloprovincialis	38	13	12	26	7	16	23	31	11	24	39	29	15	14	19	22	16	5	14	27
A0A140D2S4	DDX20 (Fragment)	615	-1.31	648	10	1.05366	0.0162602	Mytilus galloprovincialis	38	24	36	45	12	32	40	29	11	46	60	55	13	21	20	49	35	4	9	36
A0A126Q9D1	DCP1	532	0.44	76	1	0.142857	0.0018797	Mytilus galloprovincialis	37	29	29	32	2	32	29	28	7	23	47	30	15	15	27	80	33	2	11	24
M1R4W2	Toll-like receptor k	1220	no model	no model	no model	no model	no model	Mytilus galloprovincialis	37	49	121	77	29	41	47	38	34	108	148	76	30	58	29	117	64	11	47	59
A0A0C5PW42	Stimulator of interferon protein 2	722	-3.96	514	24	0.711911	0.033241	Mytilus galloprovincialis	36	39	30	47	13	23	62	35	23	58	65	56	23	23	26	48	31	9	30	45
W5XLL0	TGF-beta-activated kinase 1 and MAP3K7-binding protein	549	-2.73	646	13	1.17668	0.0236794	Mytilus galloprovincialis	36	26	24	36	8	23	40	35	15	28	56	22	12	20	30	52	42	1	17	26
I1YP73	Procollagen-proline dioxygenase	535	-0.38	1002	40	1.8729	0.0747664	Mytilus galloprovincialis	36	36	25	43	6	13	41	27	16	29	51	40	14	20	19	19	42	7	20	31
A0A0C5PIX1	MACPF domain-containing protein 5	725	-3.69	122	3	0.168276	0.00413793	Mytilus galloprovincialis	35	29	43	35	19	42	48	33	18	54	54	46	15	43	29	62	43	5	40	32
C0Z203	Heat shock protein 90	722	-2.11	540	18	0.747922	0.0249307	Mytilus galloprovincialis	35	26	30	65	5	20	89	34	9	46	59	85	22	25	20	43	32	4	26	47
A0A0C5PW26	MACPF domain-containing protein 3	718	-1.76	52	1	0.0724234	0.00139276	Mytilus galloprovincialis	35	19	58	39	19	23	33	48	13	50	54	42	7	33	28	71	59	7	35	45
Q6BD10	Elongation factor 1-alpha	462	-1.1	672	25	1.45455	0.0541126	Mytilus galloprovincialis	35	17	15	20	7	8	34	45	11	38	21	49	14	17	23	29	25	5	11	38
M1RJ59	Toll-like receptor j	848	no model	no model	no model	no model	no model	Mytilus galloprovincialis	35	35	70	42	15	21	45	20	26	74	108	53	19	52	25	70	44	11	41	42
M4VTK4	Toll-like receptor U	849	no model	no model	no model	no model	no model	Mytilus galloprovincialis	35	34	63	44	18	30	42	24	25	73	104	56	14	53	26	63	51	10	37	47
B6ZCB2	60S acidic ribosomal protein P0	315	-4.16	152	6	0.48254	0.0190476	Mytilus galloprovincialis	34	12	14	17	3	10	22	23	2	22	32	30	10	14	17	13	14	1	7	18
Q3S892	Malate dehydrogenase	333	-0.5	1326	43	3.98198	0.129129	Mytilus galloprovincialis	34	13	23	20	4	11	18	19	3	19	25	23	15	7	16	22	12	4	9	36
G0YL88	MACPF domain containing protein	576	no model	no model	no model	no model	no model	Mytilus galloprovincialis	34	41	33	37	14	23	17	59	7	28	41	25	16	23	20	37	40	18	32	31
M4VUY8	Toll-like receptor Q	831	no model	no model	no model	no model	no model	Mytilus galloprovincialis	34	30	74	43	15	19	43	23	26	74	92	51	17	61	27	58	53	14	28	49
M4VUZ4	Toll-like receptor V	844	no model	no model	no model	no model	no model	Mytilus galloprovincialis	34	41	61	43	18	26	46	23	11	70	101	54	19	60	26	65	49	14	38	45
P91958	Tropomyosin	284	0.183073	1454	59	5.11972	0.207746	Mytilus galloprovincialis	33	16	12	22	1	19	50	3	1	14	27	30	6	1	0	12	19	1	7	10
A0A024D9C7	NADH-ubiquinone oxidoreductase chain 5	568	no model	no model	no model	no model	no model	Mytilus galloprovincialis	33	7	17	8	5	16	14	46	8	34	90	14	29	44	16	76	23	13	21	54
A0A0G3ZAN1	MgIL17Ra	673	-0.97	74	1	0.109955	0.00148588	Mytilus galloprovincialis	32	21	47	45	14	31	39	24	21	52	50	36	9	27	26	59	68	5	29	38
A0A126Q9B1	MG_CNOT3	713	-0.13	216	11	0.302945	0.0154278	Mytilus galloprovincialis	32	28	45	39	3	32	52	22	18	44	57	55	14	25	47	86	54	7	22	31
Q8T5C2	Proximal thread matrix protein 1	453	0.24	816	23	1.80132	0.0507726	Mytilus galloprovincialis	32	10	25	29	6	20	27	44	9	28	25	37	11	21	23	31	23	0	10	42
A0A140H124	MG_TARBP2	320	0.36	100	1	0.3125	0.003125	Mytilus galloprovincialis	32	12	15	12	4	18	29	20	9	18	28	28	7	6	17	22	17	0	10	16
W5XLI4	Inhibitor of nuclear factor kappa-B kinase-2	714	no model	no model	no model	no model	no model	Mytilus galloprovincialis	32	37	46	43	18	29	46	28	20	52	77	51	21	26	18	69	45	4	22	30
H9AXN1	Bactericidal permeability increasing protein	494	-4.65761	170	2	0.34413	0.00404858	Mytilus galloprovincialis	31	11	31	19	7	20	12	33	13	46	42	44	16	23	18	39	41	4	17	27
K0JB75	ATP-binding cassette sub-family G member 2-like	553	-2.62	1700	30	3.07414	0.0542495	Mytilus galloprovincialis	31	23	31	21	8	15	29	39	11	38	56	28	19	37	24	45	27	3	17	51
I1VYX3	Isocitrate dehydrogenase [NADP]	448	-0.57	1646	72	3.67411	0.160714	Mytilus galloprovincialis	31	23	19	31	8	14	27	38	10	26	36	34	12	18	20	16	29	7	20	29
E1B221	NF-kappaB transcription factor Rel	597	-0.37	406	9	0.680067	0.0150754	Mytilus galloprovincialis	31	28	40	44	8	49	32	34	10	35	51	38	15	20	34	48	32	1	10	37
A0A0C5PRK6	MACPF domain-containing protein 2	554	-4.46	414	14	0.747292	0.0252708	Mytilus galloprovincialis	30	20	33	41	16	15	20	40	16	29	42	25	15	27	29	46	43	8	36	23
Q966V3	Transgelin	403	-4.34	182	5	0.451613	0.0124069	Mytilus galloprovincialis	30	22	13	26	3	28	26	36	11	24	26	29	16	14	14	31	26	1	9	18
A0A126Q9B4	Protein arginine N-methyltransferase	630	-0.72	1162	48	1.84444	0.0761905	Mytilus galloprovincialis	30	28	28	41	14	32	38	27	20	42	57	43	13	26	43	40	29	13	21	45
G9G140	HSPA12A	491	no model	no model	no model	no model	no model	Mytilus galloprovincialis	30	28	14	34	5	15	31	35	8	30	41	43	16	36	15	34	24	3	12	37
M4VR90	Toll-like receptor R	848	no model	no model	no model	no model	no model	Mytilus galloprovincialis	30	32	66	48	15	25	40	22	25	80	103	54	16	56	31	63	53	9	38	42
A0A0C5PT84	MACPF domain-containing protein 1	585	-4.84	186	3	0.317949	0.00512821	Mytilus galloprovincialis	29	21	26	29	12	32	24	46	17	27	46	28	17	22	32	46	47	7	42	35
A0A126Q9D8	DDX5	538	-1.65	742	21	1.37918	0.0390335	Mytilus galloprovincialis	29	42	27	31	6	30	32	61	12	32	39	30	17	20	24	25	30	8	14	29
Q9Y0D6	Actin	376	-1.09	2938	72	7.81383	0.191489	Mytilus galloprovincialis	29	17	11	21	7	12	26	28	9	27	27	20	16	13	19	28	24	5	14	23
A0A140H123	DGCR8	728	-4.89952	218	6	0.299451	0.00824176	Mytilus galloprovincialis	28	27	39	70	13	35	66	40	14	29	58	70	15	15	36	62	50	3	16	42
O61269	Twitchin-like protein (Fragment)	335	-3.09	1102	47	3.28955	0.140299	Mytilus galloprovincialis	28	19	16	26	8	7	24	16	8	19	25	23	11	18	17	15	14	5	11	25
A0A0C5PT70	Bactericidal permeability increasing protein 2	500	-3.07	764	17	1.528	0.034	Mytilus galloprovincialis	28	9	31	28	6	18	17	33	8	41	48	50	11	23	22	40	38	5	12	32
A0A097BW92	Caspase-8	495	no model	no model	no model	no model	no model	Mytilus galloprovincialis	28	22	23	46	7	19	26	26	11	28	56	38	19	22	21	31	23	1	13	35
A0A0C5Q4G7	MACPF domain-containing protein 4	566	no model	no model	no model	no model	no model	Mytilus galloprovincialis	28	24	34	41	15	11	24	46	19	30	38	26	10	28	27	45	43	6	32	39
W5XM03	Interleukin-1 receptor-associated kinase-b	533	-2.58	532	17	0.998124	0.0318949	Mytilus galloprovincialis	27	20	29	42	8	24	31	25	9	28	54	42	9	20	26	48	28	4	26	33
A0A0C5PRM1	MAP kinase kinase 5-like protein	534	-2.15	492	10	0.921348	0.0187266	Mytilus galloprovincialis	27	26	28	27	8	35	31	31	14	37	46	24	21	19	37	38	32	4	16	33
U3GM45	17 beta-hydroxysteroid dehydrogenase 10	259	-0.01	2122	70	8.19305	0.27027	Mytilus galloprovincialis	27	11	16	14	5	7	13	26	2	18	22	15	6	10	12	12	14	0	5	24
K0IGX2	Toll-like receptor d	845	no model	no model	no model	no model	no model	Mytilus galloprovincialis	27	41	68	46	19	21	43	26	14	60	97	56	27	64	31	61	46	11	34	53
M4VTJ9	Toll-like receptor P	869	no model	no model	no model	no model	no model	Mytilus galloprovincialis	27	41	73	46	17	34	44	31	19	77	112	59	18	52	29	60	40	15	32	43
A0A0C5PT93	Peptidoglycan recognition protein 2	262	-2.18	298	13	1.1374	0.0496183	Mytilus galloprovincialis	26	7	17	13	11	11	4	29	20	19	13	9	3	5	9	13	19	7	12	15
J7IEG1	Goose-type lysozyme 2	206	-2.1	356	12	1.72816	0.0582524	Mytilus galloprovincialis	26	4	13	11	6	10	2	20	17	13	12	7	5	4	4	17	9	6	9	11
A0A0C5PW45	MAP kinase kinase 7-like protein	416	-1.83	538	27	1.29327	0.0649038	Mytilus galloprovincialis	26	30	10	25	11	13	32	25	9	23	34	37	14	13	30	25	19	3	13	24
A0A076V861	Glyceraldehyde-3-phosphate dehydrogenase (Fragment)	285	0.11	1936	58	6.79298	0.203509	Mytilus galloprovincialis	26	10	12	19	2	2	12	29	3	15	13	25	12	11	11	19	21	2	7	34
A0A024D9V7	TNF receptor-associated factor 3	569	-3.80203	314	7	0.551845	0.0123023	Mytilus galloprovincialis	25	37	16	39	25	37	37	34	19	29	50	39	21	18	26	35	33	3	14	32
B2X7S5	Nuclear receptor subfamily 1 group D variant 1 (Fragment)	437	-3.51	572	11	1.30892	0.0251716	Mytilus galloprovincialis	25	24	30	28	16	25	23	29	10	19	39	24	13	22	18	28	31	1	9	23
A0A0B4SFY3	Cytochrome P450 family 4	511	-3.32	910	24	1.78082	0.0469667	Mytilus galloprovincialis	25	27	26	32	9	17	21	28	17	39	43	37	13	36	25	32	35	7	17	25
A0A0F6QPP8	TAp63alfa	619	-2.17	1222	40	1.97415	0.0646204	Mytilus galloprovincialis	25	30	32	27	15	35	38	30	19	37	35	33	14	18	45	68	60	5	20	33
V9P9M1	Mitogen-activated protein kinase	353	-0.542854	654	31	1.85269	0.0878187	Mytilus galloprovincialis	25	17	18	24	3	15	21	16	11	24	38	19	12	11	16	22	20	7	14	20
A0A0B4SG04	Cytochrome P450 family 4 (Fragment)	510	no model	no model	no model	no model	no model	Mytilus galloprovincialis	25	27	25	32	9	16	23	28	16	39	42	35	14	36	26	33	35	7	18	24
W6HZM4	Nuclear factor kappa B-a (Fragment)	607	no model	no model	no model	no model	no model	Mytilus galloprovincialis	25	27	37	41	10	55	31	48	14	23	33	39	21	23	43	40	30	1	20	46
M1Q9S3	Toll-like receptor m	833	no model	no model	no model	no model	no model	Mytilus galloprovincialis	25	40	67	40	19	21	46	31	20	54	115	50	22	56	29	79	33	6	42	38
M4W9D2	Toll-like receptor T	835	no model	no model	no model	no model	no model	Mytilus galloprovincialis	25	42	60	50	22	22	47	24	18	63	108	54	16	57	24	63	44	14	34	48
B2X7S6	Nuclear receptor subfamily 1 group D variant 2 (Fragment)	403	-3.79	578	19	1.43424	0.0471464	Mytilus galloprovincialis	24	23	27	23	17	22	19	17	10	20	42	23	14	25	15	22	30	1	8	21
F0V482	Putative C1q domain containing protein MgC1q45	248	-3.56	638	2	2.57258	0.00806452	Mytilus galloprovincialis	24	5	22	10	5	14	5	14	7	22	15	9	6	14	4	15	17	4	11	25
B2X7S1	Nuclear receptor subfamily 1 DEF (Fragment)	576	-3.19	434	4	0.753472	0.00694444	Mytilus galloprovincialis	24	27	39	33	17	31	42	23	11	37	40	44	34	27	37	46	23	1	10	30
A9JID0	Putative hepatocyte nuclear factor 4 (Fragment)	312	-2.09	518	23	1.66026	0.0737179	Mytilus galloprovincialis	24	25	12	25	13	18	16	16	5	21	30	19	7	13	7	19	11	2	8	21
A0A0G3Z978	MgIL17Rb	727	-1.18	64	1	0.088033	0.00137552	Mytilus galloprovincialis	24	30	56	55	20	33	32	26	18	57	58	46	11	31	36	55	55	11	31	42
M1RB84	Myeloid differentiation factor 88 b	462	-0.89	96	2	0.207792	0.004329	Mytilus galloprovincialis	24	22	21	37	7	19	25	20	7	24	49	30	12	14	20	70	23	5	13	20
U3GLV7	17 beta-hydroxysteroid dehydrogenase 12	325	no model	no model	no model	no model	no model	Mytilus galloprovincialis	24	10	11	15	4	10	10	23	4	24	33	30	10	13	11	28	17	5	12	31
Q05K65	Estrogen receptor (Fragment)	452	no model	no model	no model	no model	no model	Mytilus galloprovincialis	24	25	24	28	14	17	21	25	17	21	47	27	17	13	19	47	25	4	13	24
A0A0C5PW29	MACPF domain-containing protein 8	554	no model	no model	no model	no model	no model	Mytilus galloprovincialis	24	17	39	35	12	19	20	52	19	36	43	27	5	22	30	43	43	12	35	21
M4VR96	Toll-like receptor W	851	no model	no model	no model	no model	no model	Mytilus galloprovincialis	24	40	76	41	20	30	40	30	27	75	104	53	20	44	29	64	40	9	39	46
Q5F0J5	NADH-ubiquinone oxidoreductase chain 1	305	-3.95736	66	1	0.216393	0.00327869	Mytilus galloprovincialis	23	8	6	4	8	5	12	22	0	20	37	8	20	29	11	27	6	5	12	42
B6ZCB0	Ribosomal protein	112	-3.67	42	2	0.375	0.0178571	Mytilus galloprovincialis	23	0	2	8	1	0	12	8	0	4	9	12	2	3	5	9	3	1	2	8
A0A0C5PRK1	Fibrinogen-related protein 11	415	-3.65	570	79	1.37349	0.190361	Mytilus galloprovincialis	23	23	37	26	7	21	21	24	12	21	29	31	14	18	16	22	24	6	21	19
F0V459	Putative C1q domain containing protein MgC1q22	223	-3.65	730	11	3.27354	0.0493274	Mytilus galloprovincialis	23	3	9	16	1	7	13	16	8	9	22	13	3	11	4	19	17	1	10	18
A0A140CZM4	Serum amyloid A isoform b	235	-3.01	1032	49	4.39149	0.208511	Mytilus galloprovincialis	23	10	10	13	2	8	10	27	7	6	5	33	4	4	5	30	11	3	9	15
H9C6G9	Goose-type lysoyzme	206	-2.51	350	20	1.69903	0.0970874	Mytilus galloprovincialis	23	7	13	13	6	7	5	12	12	14	13	11	6	1	8	12	7	6	13	17
A0A0G3ZAP7	MgCIKSL	642	-2.31	226	6	0.352025	0.00934579	Mytilus galloprovincialis	23	43	45	33	14	40	44	26	28	30	48	30	22	17	51	54	30	5	29	30
A0A0C5PIX8	Peptidoglycan recognition protein 1	491	-1.62	314	12	0.639511	0.0244399	Mytilus galloprovincialis	23	30	28	26	12	16	26	29	16	39	45	35	13	16	15	38	23	10	24	27
A0A0C5PRK9	MACPF domain-containing protein 7	561	no model	no model	no model	no model	no model	Mytilus galloprovincialis	23	20	46	33	15	29	27	32	11	35	31	33	8	29	24	46	37	11	35	36
M4VRN5	Toll-like receptor S	712	no model	no model	no model	no model	no model	Mytilus galloprovincialis	23	38	60	26	19	18	39	20	14	46	92	56	15	48	21	60	47	10	24	36
A9X4R9	Cytochrome b	435	-3.59	628	6	1.44368	0.0137931	Mytilus galloprovincialis	22	13	23	10	10	5	12	26	14	21	57	19	18	32	23	29	18	17	27	39
D5MTI7	Estrogen receptor	467	-3.07	522	15	1.11777	0.0321199	Mytilus galloprovincialis	22	26	23	37	20	19	29	29	6	21	53	31	12	18	15	39	20	4	17	26
A0A0G3ZB56	MgIL17Rc	591	-2.71	58	1	0.0981387	0.00169205	Mytilus galloprovincialis	22	28	27	44	13	27	38	25	19	28	60	39	17	27	28	67	31	4	15	32
A0A0F6T5N8	DeltaNp63alfa	535	-2.59	1276	42	2.38505	0.0785047	Mytilus galloprovincialis	22	30	27	23	13	32	30	25	15	32	32	31	12	16	39	54	52	4	16	30
J7II27	Goose-type lysozyme 1	206	-1.16	324	17	1.57282	0.0825243	Mytilus galloprovincialis	22	7	14	13	6	7	5	14	11	14	14	11	6	2	7	10	8	6	12	17
A0A0K0YB40	Fructose-bisphosphate aldolase (Fragment)	235	-0.35	1910	49	8.12766	0.208511	Mytilus galloprovincialis	22	9	11	11	5	16	17	16	4	13	22	16	4	9	13	9	14	1	7	16
A0A126Q9D7	DDX6	443	0.12	722	24	1.6298	0.0541761	Mytilus galloprovincialis	22	21	24	28	10	19	26	31	14	39	44	35	15	16	20	18	26	2	13	20
Q3LF64	Heat shock cognate 70 (Fragment)	319	0.99	562	20	1.76176	0.0626959	Mytilus galloprovincialis	22	17	16	23	1	11	24	26	4	23	28	23	4	15	10	18	27	0	4	23
A0A0C5PRL6	TNF ligand-like 3	387	no model	no model	no model	no model	no model	Mytilus galloprovincialis	22	14	27	22	5	16	18	11	10	27	38	25	7	14	19	41	27	1	18	25
M1QYI2	Toll-like receptor f	836	no model	no model	no model	no model	no model	Mytilus galloprovincialis	22	34	76	33	15	24	49	33	30	66	117	53	16	53	26	75	39	7	33	35
M1RB79	Toll-like receptor h	859	no model	no model	no model	no model	no model	Mytilus galloprovincialis	22	29	82	44	18	23	41	27	32	64	117	61	19	44	27	73	44	5	38	49
K0I5W5	Toll-like receptor i	673	no model	no model	no model	no model	no model	Mytilus galloprovincialis	22	26	54	49	16	25	43	24	15	53	62	47	19	30	27	46	32	14	27	42
M4VRN1	Toll-like receptor N	744	no model	no model	no model	no model	no model	Mytilus galloprovincialis	22	32	66	35	19	21	36	21	18	55	100	56	16	45	29	52	44	12	29	36
F0V491	Putative C1q domain containing protein MgC1q54	256	-3.74	546	10	2.13281	0.0390625	Mytilus galloprovincialis	21	6	20	16	3	16	6	18	6	20	26	12	7	10	4	19	21	2	9	14
W5XM16	Inhibitor of nuclear factor kappa B-2	355	-3.3	478	18	1.34648	0.0507042	Mytilus galloprovincialis	21	13	22	30	7	14	26	17	10	25	45	18	7	7	22	16	21	1	12	21
W5XMD8	Inhibitor of nuclear factor kappa-B kinase-1 (Fragment)	598	-1.65	2024	137	3.38462	0.229097	Mytilus galloprovincialis	21	24	30	33	15	41	46	18	10	40	63	52	14	22	23	55	24	11	19	37
A0A0K0YB21	RKA-rich protein-1 (Shell alkaline protein 1) (Fragment)	233	-1.55	48	1	0.206009	0.00429185	Mytilus galloprovincialis	21	25	16	15	0	11	15	8	5	17	13	22	4	5	17	17	10	0	3	9
A0A0C5Q4E5	Galectin 1	555	-0.96	482	11	0.868468	0.0198198	Mytilus galloprovincialis	21	34	30	45	9	12	54	46	18	39	30	32	9	44	27	23	21	6	19	36
M1RJ64	Myeloid differentiation factor 88 c	482	-0.62	124	2	0.257261	0.00414938	Mytilus galloprovincialis	21	32	20	35	15	22	36	15	10	29	46	36	17	14	24	60	21	6	10	13
E0X4I1	NADH-ubiquinone oxidoreductase chain 5 (Fragment)	332	no model	no model	no model	no model	no model	Mytilus galloprovincialis	21	4	7	5	1	10	9	24	7	19	54	13	18	31	9	45	10	7	9	29
M1R4V7	Toll-like receptor e	860	no model	no model	no model	no model	no model	Mytilus galloprovincialis	21	34	81	39	19	26	40	25	29	72	115	61	23	42	25	80	43	5	37	43
F2XEW8	Caspase 8	383	-4.5	842	47	2.19843	0.122715	Mytilus galloprovincialis	20	17	12	32	6	14	33	14	8	30	30	38	8	17	18	28	25	4	15	14
B2X7S0	Nuclear receptor subfamily 1 G	517	-4.36	564	24	1.09091	0.0464217	Mytilus galloprovincialis	20	22	26	33	20	26	43	23	10	29	47	45	15	23	17	44	25	4	20	25
F0V460	Putative C1q domain containing protein MgC1q23	180	-3.21	600	15	3.33333	0.0833333	Mytilus galloprovincialis	20	5	5	10	5	4	5	11	10	13	13	9	6	11	6	12	12	0	7	16
W5XMC3	ECSIT	448	-2.82	238	3	0.53125	0.00669643	Mytilus galloprovincialis	20	21	23	27	5	23	35	13	6	30	38	47	10	18	29	28	26	5	17	27
A0A0C5PT90	MytiLec 2	293	-2.73	80	1	0.273038	0.00341297	Mytilus galloprovincialis	20	9	13	10	4	11	12	27	17	15	12	17	9	16	12	28	24	5	9	23
A0A0F6QNH5	TAp63beta	498	-1.72	1272	58	2.55422	0.116466	Mytilus galloprovincialis	20	25	26	19	14	26	32	27	15	30	27	28	11	13	43	50	48	3	15	26
A0A126Q9D4	CNOT9	308	-0.98	570	18	1.85065	0.0584416	Mytilus galloprovincialis	20	18	11	12	6	20	16	9	10	18	43	13	10	9	22	20	23	3	7	18
K4GY84	Superoxide dismutase	228	-0.71	1606	40	7.04386	0.175439	Mytilus galloprovincialis	20	7	17	10	2	9	11	15	8	11	23	12	5	5	11	18	10	6	10	18
Q8WEY1	Cytochrome c oxidase subunit 1 (Fragment)	301	no model	no model	no model	no model	no model	Mytilus galloprovincialis	20	4	9	9	2	1	5	32	10	18	37	10	17	20	15	25	17	6	14	30
K0I7H3	Toll-like receptor c	718	no model	no model	no model	no model	no model	Mytilus galloprovincialis	20	31	59	29	16	21	39	27	17	50	95	60	17	37	28	62	38	11	25	36
M1Q9R7	Toll-like receptor g	836	no model	no model	no model	no model	no model	Mytilus galloprovincialis	20	35	78	44	22	25	45	22	24	63	91	54	27	52	30	75	38	8	37	46
A0A0C5PIY3	Bactericidal permeability increasing protein 3	490	-3.32	118	1	0.240816	0.00204082	Mytilus galloprovincialis	19	21	35	19	6	20	17	31	8	45	44	37	13	24	18	38	36	4	21	34
Q38PT4	Cytosolic heat shock protein 70 (Fragment)	229	-0.08	372	19	1.62445	0.0829694	Mytilus galloprovincialis	19	16	8	17	2	7	17	15	3	16	19	19	4	10	6	18	15	0	4	14
B6V8E5	3-ketoacyl-coenzyme A thiolase (Fragment)	205	no model	no model	no model	no model	no model	Mytilus galloprovincialis	19	10	9	11	5	12	10	20	2	18	10	13	8	5	9	15	13	0	2	14
F0V458	Putative C1q domain containing protein MgC1q21	236	no model	no model	no model	no model	no model	Mytilus galloprovincialis	19	7	14	14	3	3	15	13	5	16	18	19	5	12	6	17	23	4	7	16
M4W9C8	Toll-like receptor O	723	no model	no model	no model	no model	no model	Mytilus galloprovincialis	19	44	67	32	21	18	26	19	16	56	97	51	13	41	29	52	46	14	22	40
F0V4A0	Putative C1q domain containing protein MgC1q63	189	-4.61	624	13	3.30159	0.0687831	Mytilus galloprovincialis	18	7	14	10	4	5	9	10	5	8	12	18	2	12	5	14	9	2	6	19
F0V444	Putative C1q domain containing protein MgC1q7	231	-4.27	720	13	3.11688	0.0562771	Mytilus galloprovincialis	18	8	7	19	2	9	10	14	6	4	23	18	5	10	5	20	22	3	9	19
F0V4B2	Putative C1q domain containing protein MgC1q75	215	-3.58	584	3	2.71628	0.0139535	Mytilus galloprovincialis	18	3	20	9	4	5	8	14	7	10	27	12	2	7	4	16	14	0	13	22
J7IEQ6	Glutathione S-transferase sigma 2	207	-3.09	668	26	3.22705	0.125604	Mytilus galloprovincialis	18	6	5	13	3	3	17	12	0	6	23	29	6	11	10	12	7	2	9	15
W5XU87	Toll interacting protein	285	-2.91	130	5	0.45614	0.0175439	Mytilus galloprovincialis	18	14	16	16	1	31	17	15	2	12	20	10	13	8	22	12	20	3	10	25
E6ZCD6	Fibrinogen-related protein 4	233	-2.85	1198	39	5.14163	0.167382	Mytilus galloprovincialis	18	9	13	12	4	8	8	20	12	10	14	8	8	15	2	18	14	6	19	15
A0A0C5PTA2	MAP kinase kinase 4-like protein	383	-2.39	1052	64	2.74674	0.167102	Mytilus galloprovincialis	18	22	16	25	9	15	28	20	9	28	33	30	12	13	27	30	10	3	13	22
A0A0F6QMK2	TAp63gamma	455	-1.72	1272	58	2.7956	0.127473	Mytilus galloprovincialis	18	26	22	16	14	23	29	22	13	28	25	31	12	12	41	46	37	4	14	22
A0A0C5PTA0	Peptidoglycan recognition protein 3	240	-1.52	304	11	1.26667	0.0458333	Mytilus galloprovincialis	18	11	9	14	12	6	5	26	17	14	13	11	6	8	8	27	14	4	8	9
A0A096ZTP6	Histone H3	136	-0.54	158	6	1.16176	0.0441176	Mytilus galloprovincialis	18	18	1	4	1	8	7	9	2	8	12	13	2	4	6	5	10	0	3	5
A0A096ZTQ0	Histone H3.3	136	-0.54	158	6	1.16176	0.0441176	Mytilus galloprovincialis	18	19	1	4	1	8	7	8	2	8	12	12	2	4	6	6	10	0	3	5
W5XUA4	Inhibitor of nuclear factor kappa B-1	392	no model	no model	no model	no model	no model	Mytilus galloprovincialis	18	20	23	33	8	17	26	25	10	28	40	18	13	8	10	47	19	2	8	19
A0SXG1	Major vault protein (Fragment)	279	no model	no model	no model	no model	no model	Mytilus galloprovincialis	18	23	7	19	2	6	29	19	3	17	21	21	4	8	14	6	20	4	8	30
F0V483	Putative C1q domain containing protein MgC1q46	184	no model	no model	no model	no model	no model	Mytilus galloprovincialis	18	7	6	8	0	8	5	14	3	11	14	9	5	12	10	16	18	1	5	14
A0A0C5PIY5	MAP kinase kinase 3/6-like protein	370	-4.73	466	18	1.25946	0.0486486	Mytilus galloprovincialis	17	14	16	22	6	19	22	25	7	24	26	32	12	15	27	20	20	3	11	32
F0V479	Putative C1q domain containing protein MgC1q42	199	-4.67	556	5	2.79397	0.0251256	Mytilus galloprovincialis	17	4	7	9	0	12	5	15	4	10	17	10	4	15	11	19	18	1	7	14
R4JGL3	Bax inhibitor-1 protein	236	-4.6	402	3	1.70339	0.0127119	Mytilus galloprovincialis	17	9	6	13	1	5	7	15	7	20	30	13	15	23	3	15	15	5	6	11
F0V445	Putative C1q domain containing protein MgC1q8	199	-4.54	566	7	2.84422	0.0351759	Mytilus galloprovincialis	17	8	12	6	3	6	6	15	8	10	24	9	5	9	7	23	11	0	6	14
A0A0K0PUN7	Nacre c1q domain-containing protein 1 (Fragment)	229	-4.48	662	12	2.89083	0.0524017	Mytilus galloprovincialis	17	3	8	17	3	4	25	11	27	16	17	11	5	15	6	11	10	0	5	18
V9LXS5	KEYSTONEin	231	-4.19	664	21	2.87446	0.0909091	Mytilus galloprovincialis	17	3	8	17	3	4	25	12	27	16	19	11	5	15	6	11	10	0	5	17
R4JHU7	p53 tumor suppressor-like protein	435	-3.74412	80	4	0.183908	0.0091954	Mytilus galloprovincialis	17	25	20	16	13	22	29	21	9	28	25	30	11	10	38	44	37	4	13	23
W5XUA9	Fas-associated protein with death domain	237	-3.61	316	9	1.33333	0.0379747	Mytilus galloprovincialis	17	17	15	18	2	14	17	7	6	9	24	17	10	10	9	14	8	2	4	17
W5XLH0	TNF receptor-associated factor 6	596	-2.73	878	22	1.47315	0.0369128	Mytilus galloprovincialis	17	31	36	30	26	37	42	31	25	41	49	29	11	20	36	45	27	3	19	41
A0A0C5PIW3	Fibrinogen-related protein 9	352	-2.67	480	82	1.36364	0.232955	Mytilus galloprovincialis	17	16	24	28	5	13	18	31	7	18	25	28	11	15	3	27	22	9	16	19
A0A140D2S3	MAEL (Fragment)	409	-2.21	86	2	0.210269	0.00488998	Mytilus galloprovincialis	17	28	20	26	10	19	39	24	10	20	29	32	9	16	27	22	19	5	20	17
A5LHX1	Lysozyme 2	227	-2.05	226	4	0.995595	0.0176211	Mytilus galloprovincialis	17	5	10	8	18	11	4	24	17	10	10	9	6	2	3	25	15	4	13	16
A0A0K0YB38	THY domain-containing protein-1 (Fragment)	198	-2	130	5	0.656566	0.0252525	Mytilus galloprovincialis	17	6	9	12	1	11	26	6	5	10	16	25	3	4	14	12	14	0	1	6
E5KXF8	Fibrinogen-related protein	230	-1.97	380	5	1.65217	0.0217391	Mytilus galloprovincialis	17	7	16	8	5	8	12	23	6	12	13	10	3	17	6	19	13	9	15	11
E4Z7F7	Protein kinase CK2 alpha catalytic subunit	356	-1.92	618	32	1.73596	0.0898876	Mytilus galloprovincialis	17	26	15	25	4	11	22	18	15	23	32	24	12	16	16	18	12	5	22	23
A0SXG2	p-glycoprotein (Fragment)	149	-1.74	190	8	1.27517	0.0536913	Mytilus galloprovincialis	17	11	11	7	1	12	10	10	2	12	18	5	0	3	5	7	7	1	2	8
A0A0F6T5N9	DeltaNp63beta	414	-1.59	1280	61	3.09179	0.147343	Mytilus galloprovincialis	17	25	21	15	12	23	24	22	11	25	24	26	9	11	37	36	40	2	11	23
J7IB22	Glutathione S-transferase sigma 3	203	-1.42	762	26	3.75369	0.128079	Mytilus galloprovincialis	17	8	11	14	1	3	16	14	0	11	21	20	6	13	7	11	10	2	8	10
J9T0D4	Myeloid differentiation factor 88a	338	-1.42	110	8	0.325444	0.0236686	Mytilus galloprovincialis	17	21	12	27	6	13	28	15	5	21	30	28	9	9	21	17	17	5	11	26
A0A076NAK9	Mitochondrial ATP synthatase subunit beta (Fragment)	190	-1.37	284	7	1.49474	0.0368421	Mytilus galloprovincialis	17	6	3	11	0	10	17	12	3	14	16	11	5	6	9	13	13	1	7	16
A0A076N7C5	Tubulin alpha chain (Fragment)	271	-1.32	522	13	1.9262	0.0479705	Mytilus galloprovincialis	17	14	11	17	6	11	16	23	9	18	24	8	4	14	12	15	22	1	10	19
A0A0N9FGL8	Carbonic anhydrase II	256	-0.87	464	14	1.8125	0.0546875	Mytilus galloprovincialis	17	6	17	17	8	9	12	20	6	11	20	19	7	10	16	15	18	5	10	13
H6T4K6	Histone H2A	127	0.08	160	2	1.25984	0.015748	Mytilus galloprovincialis	17	9	2	4	0	4	5	15	6	9	12	14	1	1	3	9	7	0	2	7
Q5F1M8	NADH-ubiquinone oxidoreductase chain 4	435	no model	no model	no model	no model	no model	Mytilus galloprovincialis	17	5	11	4	8	4	6	39	7	25	77	15	36	33	11	60	9	7	15	46
F0V443	Putative C1q domain containing protein MgC1q6	231	no model	no model	no model	no model	no model	Mytilus galloprovincialis	17	3	8	17	3	4	25	11	28	16	18	11	5	15	6	11	10	0	5	18
B3GGC4	TAp63gamma (Fragment)	428	no model	no model	no model	no model	no model	Mytilus galloprovincialis	17	26	20	16	12	22	29	20	9	27	25	30	10	10	38	43	36	4	13	21
F0V462	Putative C1q domain containing protein MgC1q25	293	-4.24	728	19	2.48464	0.0648464	Mytilus galloprovincialis	16	10	18	22	4	20	20	14	8	17	28	20	7	12	4	20	21	1	11	20
F0V4A1	Putative C1q domain containing protein MgC1q64	222	-4.2	756	19	3.40541	0.0855856	Mytilus galloprovincialis	16	11	7	13	3	8	11	22	2	9	17	15	4	10	2	21	19	3	11	18
F0V441	Putative C1q domain containing protein MgC1q4	182	-3.46	660	31	3.62637	0.17033	Mytilus galloprovincialis	16	5	8	14	5	3	4	14	5	13	15	9	3	5	5	17	15	2	7	17
F0V4D5	Putative C1q domain containing protein MgC1q98	540	-3.38	652	10	1.20741	0.0185185	Mytilus galloprovincialis	16	16	39	31	5	20	29	119	6	28	26	56	8	12	13	41	34	3	5	33
E5KXF4	Fibrinogen-related protein 1	230	-2.38	376	5	1.63478	0.0217391	Mytilus galloprovincialis	16	6	16	8	5	8	12	23	6	13	13	9	3	17	6	21	13	9	15	11
A0A0K0YB32	Collagen-like protein-8 (Fragment)	218	-1.81	246	3	1.12844	0.0137615	Mytilus galloprovincialis	16	11	10	15	2	10	16	14	1	12	16	15	7	13	8	15	11	1	4	21
A0A0C5PTA6	Transcription factor jun-like protein	289	-0.97	260	5	0.899654	0.017301	Mytilus galloprovincialis	16	15	19	15	6	14	17	13	3	16	24	22	7	11	13	32	26	0	4	16
A0A140H125	GTP-binding nuclear protein	214	-0.4	378	17	1.76636	0.0794393	Mytilus galloprovincialis	16	10	11	16	4	8	12	14	5	9	18	18	5	11	10	3	12	3	9	20
B7UEY4	Superoxide dismutase [Cu-Zn]	157	0.05	558	27	3.55414	0.171975	Mytilus galloprovincialis	16	3	8	9	3	3	8	27	8	8	10	9	1	5	4	8	13	0	0	14
G5D8W3	Fructose bisphosphate aldolase (Fragment)	161	no model	no model	no model	no model	no model	Mytilus galloprovincialis	16	4	4	9	4	9	11	13	3	9	16	13	1	6	6	5	10	1	5	16
F0V465	Putative C1q domain containing protein MgC1q28	238	no model	no model	no model	no model	no model	Mytilus galloprovincialis	16	8	23	15	5	8	9	16	5	15	19	12	10	12	5	15	21	3	6	15
F0V453	Putative C1q domain containing protein MgC1q16	286	-4.4	728	15	2.54545	0.0524476	Mytilus galloprovincialis	15	16	15	24	2	11	16	20	8	23	24	19	7	9	5	19	21	1	12	19
P86853	Mytilin-1 (Mytilus uncharacterized protein 1) (MUSP-1) (Fragment)	181	-3.54	118	2	0.651934	0.0110497	Mytilus galloprovincialis	15	3	10	13	5	5	8	9	6	13	19	13	4	6	5	11	18	0	7	11
F0V4A3	Putative C1q domain containing protein MgC1q66	173	-3.44	686	16	3.96532	0.0924855	Mytilus galloprovincialis	15	6	13	4	4	0	10	18	2	8	11	11	3	12	5	13	12	0	12	14
F0V472	Putative C1q domain containing protein MgC1q35	156	-3.24	442	4	2.83333	0.025641	Mytilus galloprovincialis	15	5	9	6	4	7	4	13	0	8	17	9	5	5	3	17	10	0	8	11
A0A0F6QPQ1	DeltaNp63gamma	371	-2.94	1234	41	3.32615	0.110512	Mytilus galloprovincialis	15	26	17	12	12	20	21	17	9	23	22	29	10	10	35	32	29	3	10	19
A0A0K0YB29	LKD-rich protein-1	223	-2.86	90	1	0.403587	0.0044843	Mytilus galloprovincialis	15	7	11	11	4	9	18	8	10	8	23	21	3	9	14	11	12	4	12	13
F0V473	Putative C1q domain containing protein MgC1q36	191	-2.65	620	1	3.24607	0.0052356	Mytilus galloprovincialis	15	4	11	6	4	8	2	20	6	14	13	13	6	7	4	25	14	2	7	10
F2XEW7	Caspase 2	468	-2.64	118	3	0.252137	0.00641026	Mytilus galloprovincialis	15	9	25	29	10	20	34	30	17	27	28	56	19	21	18	37	28	4	8	33
F0V487	Putative C1q domain containing protein MgC1q50	231	-2.11	720	10	3.11688	0.04329	Mytilus galloprovincialis	15	15	13	8	2	10	12	14	10	11	24	8	3	9	4	17	24	1	13	18
A0A126Q9A8	CNOT2	268	-1.18	234	8	0.873134	0.0298507	Mytilus galloprovincialis	15	11	13	20	2	11	14	18	5	14	26	14	4	9	23	18	19	4	15	13
G4U4J9	Big defensin BD3b	114	-0.93	36	1	0.315789	0.00877193	Mytilus galloprovincialis	15	11	6	1	7	0	3	6	4	6	8	6	2	2	5	7	4	3	10	8
H9AXM8	Big defensin	119	-0.86	38	1	0.319328	0.00840336	Mytilus galloprovincialis	15	13	6	2	7	0	3	5	5	6	8	6	2	2	5	9	4	3	10	8
G4U4J8	Big defensin BD3a	119	-0.86	38	1	0.319328	0.00840336	Mytilus galloprovincialis	15	11	8	0	7	0	3	7	5	6	9	7	2	2	5	8	3	3	10	8
G4U4K0	Big defensin BD3c	118	-0.86	38	1	0.322034	0.00847458	Mytilus galloprovincialis	15	12	5	2	7	0	3	5	4	6	8	7	2	2	6	9	4	3	10	8
A0A0C5PRL1	MytiLec 3	291	-0.71	484	20	1.66323	0.0687285	Mytilus galloprovincialis	15	9	16	23	1	7	11	24	20	21	15	20	5	14	12	24	18	5	9	22
A0A0C5PRM5	Transcription factor fos-like 1	326	1.15	150	6	0.460123	0.0184049	Mytilus galloprovincialis	15	20	21	17	5	12	27	17	5	11	24	17	6	6	18	48	27	1	10	19
E6ZCD5	Fibrinogen-related protein 3	248	no model	no model	no model	no model	no model	Mytilus galloprovincialis	15	8	19	14	5	9	8	26	6	14	17	16	8	12	3	17	16	7	15	13
A0A0C5PRK4	Interferon regulatory factor 1/2-like 1	359	no model	no model	no model	no model	no model	Mytilus galloprovincialis	15	28	18	35	9	11	37	17	5	18	27	26	9	12	16	33	17	7	6	13
A0A0C5PT97	TNF ligand-like 2	345	no model	no model	no model	no model	no model	Mytilus galloprovincialis	15	23	22	14	6	8	28	26	13	15	39	17	7	17	12	29	14	2	14	24
G9G141	TCTP	171	-4.8491	222	10	1.29825	0.0584795	Mytilus galloprovincialis	14	3	7	11	1	5	22	12	1	16	7	20	5	13	2	8	5	2	7	10
U3Q6X6	Vitelline coat lysin M3 (Fragment)	123	-4.39803	128	1	1.04065	0.00813008	Mytilus galloprovincialis	14	7	4	5	4	9	5	8	2	6	6	9	4	4	4	15	5	5	4	3
F0V4A5	Putative C1q domain containing protein MgC1q68	226	-4.22	672	12	2.97345	0.0530973	Mytilus galloprovincialis	14	9	13	10	1	4	17	20	7	13	15	9	1	15	6	19	22	3	5	23
F0V4C8	Putative C1q domain containing protein MgC1q91	200	-4.14	636	1	3.18	0.005	Mytilus galloprovincialis	14	9	10	4	1	11	8	16	3	14	16	10	5	12	5	24	13	1	9	15
F0V488	Putative C1q domain containing protein MgC1q51	171	-4.01	738	31	4.31579	0.181287	Mytilus galloprovincialis	14	7	9	8	1	7	5	14	8	14	11	6	6	10	1	21	11	1	8	9
F0V439	Putative C1q domain containing protein MgC1q2	194	-3.51	682	1	3.51546	0.00515464	Mytilus galloprovincialis	14	7	9	10	3	9	4	17	7	11	21	9	4	7	4	14	19	1	9	15
W5XLJ9	Receptor-interacting protein kinase-like protein	227	-3.51	140	4	0.61674	0.0176211	Mytilus galloprovincialis	14	13	15	12	3	10	16	8	4	16	14	22	9	4	12	22	12	2	6	13
F2XEX0	Caspase 3/7-2	313	-2.97	968	35	3.09265	0.111821	Mytilus galloprovincialis	14	15	20	26	5	12	20	23	3	20	27	27	9	13	14	21	16	0	11	17
F0V4B6	Putative C1q domain containing protein MgC1q79	212	-2.93	636	7	3	0.0330189	Mytilus galloprovincialis	14	6	8	6	2	11	6	20	10	18	16	6	5	10	6	21	23	1	6	17
B0FN51	Lysosomal beta-glucuronidase (Fragment)	183	-2.3	1428	53	7.80328	0.289617	Mytilus galloprovincialis	14	7	9	10	2	5	14	9	9	11	8	9	6	9	9	10	10	3	9	20
Q6WV85	Histone H2B	124	-2.25	192	5	1.54839	0.0403226	Mytilus galloprovincialis	14	12	3	3	0	2	7	7	3	7	6	15	3	2	5	11	10	0	5	9
R4JJI2	Bcl-2-associated X protein	209	-2.18	258	10	1.23445	0.0478469	Mytilus galloprovincialis	14	10	11	8	2	10	16	16	3	16	17	11	5	9	10	10	12	5	9	15
S5M279	Mdm-like protein (Fragment)	300	-1.42	40	1	0.133333	0.00333333	Mytilus galloprovincialis	14	13	16	26	8	17	19	16	7	17	18	16	3	7	13	31	20	2	9	28
A0A0C5PIW4	Galectin	314	-1.14	490	16	1.56051	0.0509554	Mytilus galloprovincialis	14	15	30	7	9	14	11	24	9	21	16	7	14	22	31	20	20	2	10	18
G4U4K2	Big defensin BD5	122	-1.13	42	1	0.344262	0.00819672	Mytilus galloprovincialis	14	12	5	4	6	2	3	6	3	7	11	5	4	2	5	10	5	2	8	8
Q9B1C8	NADH-ubiquinone oxidoreductase chain 4 (Fragment)	240	no model	no model	no model	no model	no model	Mytilus galloprovincialis	14	3	7	2	8	2	3	25	8	8	49	7	14	15	7	29	1	3	8	27
F0V495	Putative C1q domain containing protein MgC1q58	212	no model	no model	no model	no model	no model	Mytilus galloprovincialis	14	5	13	12	1	7	9	15	11	10	21	7	3	8	11	22	16	4	7	16
F0V499	Putative C1q domain containing protein MgC1q62	229	no model	no model	no model	no model	no model	Mytilus galloprovincialis	14	6	14	16	1	11	7	17	3	10	25	11	4	11	3	20	23	4	9	20
A0A0K0PUP2	Shell fibrous prismatic perlucin-like protein 1	199	-4.96	798	21	4.01005	0.105528	Mytilus galloprovincialis	13	4	15	14	14	5	9	12	4	10	5	14	10	5	7	23	9	9	7	10
F0V477	Putative C1q domain containing protein MgC1q40	247	-4.51	576	4	2.33198	0.0161943	Mytilus galloprovincialis	13	11	23	16	6	6	6	14	6	14	25	9	3	11	6	29	20	3	6	20
F0V480	Putative C1q domain containing protein MgC1q43	215	-4.24	666	13	3.09767	0.0604651	Mytilus galloprovincialis	13	7	14	8	1	5	12	15	3	16	23	17	8	12	7	10	20	2	9	13
E6ZCD4	Fibrinogen-related protein 2	242	-4.17	1376	67	5.68595	0.27686	Mytilus galloprovincialis	13	9	18	17	5	6	10	27	7	10	15	15	6	12	4	19	13	7	17	12
F0V497	Putative C1q domain containing protein MgC1q60	230	-3.83	776	16	3.37391	0.0695652	Mytilus galloprovincialis	13	8	19	13	2	6	13	13	9	17	24	15	9	11	7	9	11	2	8	21
A0A0K0YB43	Collagen-like protein-7 (Fragment)	137	-3.62	102	2	0.744526	0.0145985	Mytilus galloprovincialis	13	4	6	8	1	9	7	11	1	14	8	15	5	8	5	6	8	1	2	5
C3VQ13	Cytochrome c oxidase subunit 3	311	-3.57	514	8	1.65273	0.0257235	Mytilus galloprovincialis	13	14	6	11	5	4	9	23	10	14	30	8	11	28	17	25	16	20	17	30
J7IAK1	Glutathione S-transferase alpha	216	-3.45	748	27	3.46296	0.125	Mytilus galloprovincialis	13	10	7	9	2	5	23	15	1	11	29	19	8	5	5	8	12	1	18	15
F0V451	Putative C1q domain containing protein MgC1q14	185	-3.21	130	2	0.702703	0.0108108	Mytilus galloprovincialis	13	3	11	7	3	3	5	21	5	10	17	11	8	7	7	17	15	0	11	11
F2XEW9	Caspase 3/7-1	313	-3.09	936	27	2.99042	0.086262	Mytilus galloprovincialis	13	14	19	23	5	8	24	20	7	19	22	29	8	20	10	23	19	0	8	22
A0A0K0MA40	Hypoxia-inducible factor alpha (Fragment)	207	-2.64	188	1	0.908213	0.00483092	Mytilus galloprovincialis	13	13	9	12	4	8	18	6	5	15	19	21	5	7	3	23	9	2	4	11
A0A0K0PUN2	Shell myostracum collagen-like protein 1 (Fragment)	175	-2.64	238	6	1.36	0.0342857	Mytilus galloprovincialis	13	11	8	15	1	2	7	10	1	11	22	12	5	10	8	11	12	1	3	12
K4GX76	CuZn superoxide dismutase	211	-2.53	522	25	2.47393	0.118483	Mytilus galloprovincialis	13	4	12	24	6	3	11	24	24	12	13	11	5	5	9	16	7	0	2	10
F0V440	Putative C1q domain containing protein MgC1q3	274	-2.03	80	2	0.291971	0.00729927	Mytilus galloprovincialis	13	4	16	15	2	10	18	21	5	19	19	15	7	11	9	26	29	0	9	26
A0A0K0PUP6	Shell nacre collagen-like protein 1 (Fragment)	180	-1.96	256	10	1.42222	0.0555556	Mytilus galloprovincialis	13	11	8	15	1	2	7	10	1	12	23	14	4	11	8	11	12	1	3	13
B0FN50	Lysosomal hexosaminidase (Fragment)	323	-1.6	592	28	1.83282	0.0866873	Mytilus galloprovincialis	13	10	13	22	6	12	15	28	8	20	23	19	10	17	14	27	20	9	18	19
B3GGC6	p63gamma (Fragment)	267	-1.53	1038	42	3.88764	0.157303	Mytilus galloprovincialis	13	24	13	8	12	16	18	12	8	15	19	24	7	6	23	12	13	2	4	18
Q8MUC3	Glutathione S-transferase GSTpi1	206	-1.49	762	26	3.69903	0.126214	Mytilus galloprovincialis	13	11	13	13	3	11	13	14	1	11	20	14	7	9	13	6	7	3	12	12
A0A0K0YB57	SRAV-rich protein-1 (Fragment)	162	-1.43	62	1	0.382716	0.00617284	Mytilus galloprovincialis	13	21	5	11	1	3	8	6	2	3	9	4	3	2	11	23	12	2	10	13
G4U4K3	Big defensin BD6	116	-1.19	46	1	0.396552	0.00862069	Mytilus galloprovincialis	13	5	4	4	7	3	5	8	2	8	14	4	2	2	4	10	5	1	10	5
G4U4J7	Big defensin BD2	116	-0.98	54	1	0.465517	0.00862069	Mytilus galloprovincialis	13	8	5	4	7	5	4	7	1	7	15	7	1	1	4	11	4	1	8	3
F0V484	Putative C1q domain containing protein MgC1q47	180	-0.87	698	7	3.87778	0.0388889	Mytilus galloprovincialis	13	8	12	5	4	3	4	16	7	8	13	5	2	9	5	18	19	2	10	17
A0A0K0YB50	Cathepsin-like protein-3 (Fragment)	230	-0.86	390	7	1.69565	0.0304348	Mytilus galloprovincialis	13	8	11	14	6	7	13	28	4	8	12	15	11	8	6	20	18	5	10	13
Q6IWH1	Cathepsin L (Fragment)	165	-0.81	314	6	1.90303	0.0363636	Mytilus galloprovincialis	13	2	10	9	6	8	7	18	4	6	10	11	2	7	3	14	15	4	6	10
G5D8W6	Phosphotransferase (Fragment)	163	-0.58	274	10	1.68098	0.0613497	Mytilus galloprovincialis	13	10	5	7	5	3	13	12	4	8	20	12	4	10	4	10	6	0	5	12
A0A0C5Q4F6	Fibrinogen-related protein 8	249	no model	no model	no model	no model	no model	Mytilus galloprovincialis	13	8	21	13	5	11	5	28	6	11	16	13	9	12	4	19	12	8	24	11
F0V4B1	Putative C1q domain containing protein MgC1q74	169	no model	no model	no model	no model	no model	Mytilus galloprovincialis	13	5	10	4	4	0	4	15	5	9	12	14	3	14	6	10	13	2	13	13
A2I5C1	Putative contactin-associated protein (Fragment)	211	no model	no model	no model	no model	no model	Mytilus galloprovincialis	13	9	12	12	8	7	6	25	8	8	12	9	2	8	7	20	18	3	13	11
M1RJ54	Toll-like receptor a	602	no model	no model	no model	no model	no model	Mytilus galloprovincialis	13	35	43	34	18	27	31	15	14	44	77	41	7	35	13	58	31	6	33	27
F0V4C3	Putative C1q domain containing protein MgC1q86	216	-4.98	700	14	3.24074	0.0648148	Mytilus galloprovincialis	12	11	16	10	0	11	9	19	2	19	17	14	6	12	2	20	17	1	9	9
F0V4C7	C1Q domain-containing protein-2 (Putative C1q domain containing protein MgC1q90)	183	-4.96	590	8	3.22404	0.0437158	Mytilus galloprovincialis	12	6	9	8	3	10	4	16	7	9	16	9	4	6	5	13	21	1	9	15
A0A0G3Z975	Interleukin-17-3	194	-4.95	252	5	1.29897	0.0257732	Mytilus galloprovincialis	12	7	9	9	8	10	10	11	1	10	13	11	3	12	13	14	16	2	10	13
A0A0C5PW19	Fibrinogen-related protein 12	428	-4.44	1148	30	2.68224	0.0700935	Mytilus galloprovincialis	12	18	30	31	28	18	16	36	13	24	24	23	7	14	9	40	33	7	21	24
F0V449	Putative C1q domain containing protein MgC1q12	182	-4.39	734	19	4.03297	0.104396	Mytilus galloprovincialis	12	12	15	4	3	5	2	14	6	5	22	6	5	9	4	17	10	2	10	19
F0V447	Putative C1q domain containing protein MgC1q10	196	-4.19	720	10	3.67347	0.0510204	Mytilus galloprovincialis	12	6	9	14	0	9	4	17	13	10	20	6	5	11	7	13	15	0	13	12
F0V478	Putative C1q domain containing protein MgC1q41	165	-4.09	738	22	4.47273	0.133333	Mytilus galloprovincialis	12	4	7	8	2	5	5	17	6	9	11	5	4	9	5	15	10	1	13	17
F0V481	Putative C1q domain containing protein MgC1q44	214	-3.94	740	19	3.45794	0.088785	Mytilus galloprovincialis	12	11	8	11	3	9	11	24	2	9	16	12	4	12	2	19	23	3	10	13
F0V442	Putative C1q domain containing protein MgC1q5	186	-3.83	650	8	3.49462	0.0430108	Mytilus galloprovincialis	12	6	10	7	3	5	9	19	4	10	17	13	4	10	5	12	13	2	8	17
A2I5C0	Putative uromodulin (Fragment)	164	-2.37	42	1	0.256098	0.00609756	Mytilus galloprovincialis	12	8	6	9	5	7	10	10	4	10	4	9	3	8	10	14	9	0	9	17
F0V486	Putative C1q domain containing protein MgC1q49	186	-2.3	670	19	3.60215	0.102151	Mytilus galloprovincialis	12	10	8	10	4	4	8	22	4	9	16	13	4	9	3	19	9	3	8	11
R4JHV2	DNAation factor 45 protein	200	-1.64	248	10	1.24	0.05	Mytilus galloprovincialis	12	9	8	16	1	14	15	16	6	16	21	12	4	5	6	11	13	2	3	10
A4UE16	Vitelline coat lysin M7 (Fragment)	180	-1.6	178	2	0.988889	0.0111111	Mytilus galloprovincialis	12	2	8	5	6	9	7	22	7	6	6	14	1	14	12	14	14	7	8	6
A0A0C5Q4H5	Mytilin N	106	-1.5	56	1	0.528302	0.00943396	Mytilus galloprovincialis	12	9	7	4	8	2	5	4	2	8	6	6	4	6	3	7	4	1	4	4
A0A126Q9D0	CNOT7	298	-1.07	472	11	1.58389	0.0369128	Mytilus galloprovincialis	12	9	18	17	4	15	27	21	8	17	26	15	8	20	10	21	14	3	16	17
A0A0K0YB31	Cathepsin-like protein-2 (Fragment)	176	-1.01	278	6	1.57955	0.0340909	Mytilus galloprovincialis	12	7	9	13	5	6	11	19	2	9	8	12	7	7	5	16	14	2	5	7
Q50DJ4	Xanthine dehydrogenase (Fragment)	96	-0.87	158	4	1.64583	0.0416667	Mytilus galloprovincialis	12	6	3	5	7	5	5	12	2	4	11	2	2	3	3	4	3	1	2	4
A0A140CZM3	Serum amyloid A isoform a	196	-0.75	166	1	0.846939	0.00510204	Mytilus galloprovincialis	12	12	13	13	1	4	10	13	2	11	12	27	6	2	3	25	6	4	8	12
A0A0K0YB34	Cathepsin-like protein-4 (Fragment)	208	-0.64	352	8	1.69231	0.0384615	Mytilus galloprovincialis	12	8	10	13	6	7	12	24	4	6	12	14	7	7	6	19	17	4	8	12
N0E3X2	Enkurin	256	0.16	92	2	0.359375	0.0078125	Mytilus galloprovincialis	12	22	9	16	0	11	28	13	8	12	14	28	9	5	18	8	15	1	12	15
A0A0C5Q4I2	C-type lectin 9	235	no model	no model	no model	no model	no model	Mytilus galloprovincialis	12	7	19	10	6	8	15	16	10	12	18	24	6	9	6	21	10	8	9	9
I6YR21	Histone H3 (Fragment)	94	no model	no model	no model	no model	no model	Mytilus galloprovincialis	12	10	1	2	0	6	7	4	1	3	11	8	1	4	4	6	5	1	3	5
F0V452	Putative C1q domain containing protein MgC1q15	181	no model	no model	no model	no model	no model	Mytilus galloprovincialis	12	12	11	5	3	6	3	15	5	10	19	6	7	8	4	17	10	1	8	19
F0V457	Putative C1q domain containing protein MgC1q20	189	no model	no model	no model	no model	no model	Mytilus galloprovincialis	12	7	6	6	3	11	5	18	9	14	12	4	5	8	5	19	20	1	7	17
F0V4C4	Putative C1q domain containing protein MgC1q87	170	no model	no model	no model	no model	no model	Mytilus galloprovincialis	12	6	11	6	4	5	8	13	3	12	11	9	2	6	3	15	17	3	7	17
F0V493	Putative C1q domain containing protein MgC1q56	206	-4.87	684	5	3.32039	0.0242718	Mytilus galloprovincialis	11	9	11	9	3	5	8	15	2	9	20	14	9	16	4	27	13	2	5	14
F0V455	Putative C1q domain containing protein MgC1q18	204	-4.52	712	1	3.4902	0.00490196	Mytilus galloprovincialis	11	10	17	12	4	6	8	16	6	11	14	14	2	10	3	18	13	2	8	19
F0V4D1	Putative C1q domain containing protein MgC1q94	162	-4.49	354	1	2.18519	0.00617284	Mytilus galloprovincialis	11	8	13	1	8	5	3	9	10	8	19	7	5	8	2	12	12	3	6	12
F0V496	Putative C1q domain containing protein MgC1q59	164	-4.35	654	17	3.9878	0.103659	Mytilus galloprovincialis	11	3	10	7	2	5	7	17	4	7	14	15	7	9	1	12	11	0	11	11
A0A0C5PT78	Fibrinogen-related protein 10	435	-3.99	332	9	0.763218	0.0206897	Mytilus galloprovincialis	11	18	35	27	31	11	20	35	11	25	24	25	11	16	9	34	40	8	20	24
F0V490	Putative C1q domain containing protein MgC1q53	202	-3.73	584	8	2.89109	0.039604	Mytilus galloprovincialis	11	9	12	8	5	4	8	21	6	15	19	16	4	7	9	16	10	2	9	11
F0V4A6	Putative C1q domain containing protein MgC1q69	227	-3.45	650	22	2.86344	0.0969163	Mytilus galloprovincialis	11	13	10	15	2	19	12	13	4	15	20	14	4	10	4	19	14	2	10	16
Q25464	Adhesive plaque matrix protein 2 (Foot protein 2) (MGFP-2) (MGFP2)	473	-3.40483	138	3	0.291755	0.00634249	Mytilus galloprovincialis	11	26	41	19	68	4	11	60	3	4	11	59	1	10	43	28	19	2	35	18
A0A0C5Q4F2	C-type lectin 8	152	-3.18442	238	12	1.56579	0.0789474	Mytilus galloprovincialis	11	5	9	16	6	9	8	9	7	7	11	7	3	9	4	6	8	8	2	7
F0V461	Putative C1q domain containing protein MgC1q24	189	-3.1	630	3	3.33333	0.015873	Mytilus galloprovincialis	11	6	10	10	3	7	7	14	4	12	14	8	6	11	4	16	17	2	10	17
F0V4B9	Putative C1q domain containing protein MgC1q82	185	-3.01	688	4	3.71892	0.0216216	Mytilus galloprovincialis	11	4	16	8	3	3	6	20	6	10	19	12	5	9	4	13	9	3	11	13
J7IHD4	Glutathione S-transferase sigma 1	204	-2.53	738	28	3.61765	0.137255	Mytilus galloprovincialis	11	9	11	16	3	5	19	8	3	10	19	20	9	9	9	9	11	3	5	15
F0V474	Putative C1q domain containing protein MgC1q37	177	-2.53	676	16	3.81921	0.0903955	Mytilus galloprovincialis	11	3	13	8	2	5	4	17	4	6	17	13	6	14	6	15	10	1	5	17
G4U4J6	Big defensin BD1	115	-2.49	102	2	0.886957	0.0173913	Mytilus galloprovincialis	11	4	2	7	7	2	3	8	5	6	15	7	2	3	4	6	6	1	7	9
F0V471	Putative C1q domain containing protein MgC1q34	190	-2.43	734	19	3.86316	0.1	Mytilus galloprovincialis	11	7	8	12	2	4	3	15	7	12	23	13	5	10	3	20	15	2	9	9
E4Z7F8	Casein kinase II subunit beta (CK II beta)	221	-1.05	312	7	1.41176	0.0316742	Mytilus galloprovincialis	11	10	12	13	6	13	15	14	9	9	18	10	9	11	16	13	5	3	13	11
A0A0C5Q4G3	Interferon regulatory factor 5/8-like 1	434	-1.05	182	9	0.419355	0.0207373	Mytilus galloprovincialis	11	30	29	32	8	24	29	25	16	33	32	24	11	15	28	25	17	10	15	20
I6SBG2	Glutathione peroxidase	170	-0.95	316	7	1.85882	0.0411765	Mytilus galloprovincialis	11	2	12	8	2	6	13	13	4	9	11	22	2	13	6	8	8	4	7	8
A0A140KFU1	Alpha-galactose-binding lectin	187	-0.48	520	38	2.78075	0.203209	Mytilus galloprovincialis	11	6	11	11	1	3	7	14	13	13	13	19	6	12	9	12	9	1	5	11
A0A0C5PRL3	Pseudomytilin 1	92	-0.11	52	1	0.565217	0.0108696	Mytilus galloprovincialis	11	7	2	3	8	8	5	5	1	7	4	4	2	8	1	3	5	0	3	5
Q0ZPQ2	Ras (Fragment)	172	0.319805	368	19	2.13953	0.110465	Mytilus galloprovincialis	11	11	6	14	2	9	14	11	1	9	10	12	4	6	6	6	12	0	9	19
F2XEX1	Caspase 3/7-3	331	no model	no model	no model	no model	no model	Mytilus galloprovincialis	11	16	18	28	8	12	22	21	10	22	22	23	9	20	7	25	28	1	8	20
B2ZSM8	Elongation factor 1 alpha (Fragment)	138	no model	no model	no model	no model	no model	Mytilus galloprovincialis	11	5	5	5	2	3	10	13	2	13	9	11	4	6	5	7	10	2	5	10
C3VQ14	NADH dehydrogenase subunit 2	315	no model	no model	no model	no model	no model	Mytilus galloprovincialis	11	1	8	3	4	5	6	30	4	18	42	13	25	18	11	44	9	8	9	46
F0V466	Putative C1q domain containing protein MgC1q29	176	no model	no model	no model	no model	no model	Mytilus galloprovincialis	11	7	7	9	2	4	7	19	6	10	12	5	3	9	6	18	15	1	10	15
F0V485	Putative C1q domain containing protein MgC1q48	141	-4.47	614	4	4.35461	0.0283688	Mytilus galloprovincialis	10	3	12	4	2	5	1	8	4	7	12	1	10	6	5	9	17	2	10	13
A0A0C5PIV7	C-type lectin 4	157	-3.84	174	5	1.10828	0.0318471	Mytilus galloprovincialis	10	2	8	10	6	9	10	11	4	6	12	6	2	10	6	14	10	7	7	7
F0V476	Putative C1q domain containing protein MgC1q39	178	-3.73	644	15	3.61798	0.0842697	Mytilus galloprovincialis	10	8	7	5	3	3	8	19	8	8	7	9	5	9	5	17	13	2	9	23
F0V4A4	Putative C1q domain containing protein MgC1q67	226	-3.63	682	16	3.0177	0.0707965	Mytilus galloprovincialis	10	8	10	13	3	11	14	16	11	11	24	9	6	9	2	13	24	2	8	22
E6ZCD8	Fibrinogen-related protein 6	245	-3.53	444	65	1.81224	0.265306	Mytilus galloprovincialis	10	12	16	21	4	3	11	26	6	11	17	16	6	15	3	18	19	7	12	12
P86854	Perlucin-like protein	156	-3.17137	178	5	1.14103	0.0320513	Mytilus galloprovincialis	10	2	14	10	7	4	5	13	4	7	5	12	6	5	4	10	8	9	9	12
A0A0K0YB39	Perlucin-like protein-1	156	-3.17137	178	5	1.14103	0.0320513	Mytilus galloprovincialis	10	2	14	10	7	4	5	13	4	7	5	12	6	5	4	10	8	9	9	12
F0V492	Putative C1q domain containing protein MgC1q55	179	-2.99	730	7	4.07821	0.0391061	Mytilus galloprovincialis	10	5	13	10	1	3	6	12	5	11	14	10	6	8	7	14	15	3	11	15
F0V450	Putative C1q domain containing protein MgC1q13	197	-2.67	678	7	3.44162	0.035533	Mytilus galloprovincialis	10	2	21	10	3	7	8	8	7	13	15	12	4	12	3	21	11	3	7	20
F0V489	Putative C1q domain containing protein MgC1q52	187	-2.66	640	3	3.42246	0.0160428	Mytilus galloprovincialis	10	3	12	9	4	7	3	19	4	9	13	17	6	10	2	21	10	2	9	17
A0SXG3	Multidrug resistance-associated protein (Fragment)	138	-2.57	144	3	1.04348	0.0217391	Mytilus galloprovincialis	10	8	5	14	4	4	8	6	5	11	20	7	3	5	3	5	11	1	2	6
A0A0H3W5V4	Serine protease A	90	-2.55	70	2	0.777778	0.0222222	Mytilus galloprovincialis	10	3	3	6	13	1	3	10	4	5	4	5	1	1	0	8	6	0	2	5
A0A0C5PRJ5	C-type lectin 6	211	-2.51	234	5	1.109	0.0236967	Mytilus galloprovincialis	10	6	16	15	13	5	18	12	7	11	11	14	9	8	6	21	7	9	7	6
F0V4B3	Putative C1q domain containing protein MgC1q76	201	-2.41	706	13	3.51244	0.0646766	Mytilus galloprovincialis	10	9	13	14	4	8	9	16	5	13	22	15	1	9	5	15	7	0	9	17
A0A140D2S0	DCP2	385	-2.4	360	12	0.935065	0.0311688	Mytilus galloprovincialis	10	19	22	21	8	28	28	17	7	23	30	33	9	22	28	25	20	6	14	15
F0V4B5	Putative C1q domain containing protein MgC1q78	184	-2.3	666	9	3.61957	0.048913	Mytilus galloprovincialis	10	4	14	7	5	5	4	19	6	9	16	13	5	9	5	12	13	3	10	15
F0V4C2	Putative C1q domain containing protein MgC1q85	216	-2.26	690	16	3.19444	0.0740741	Mytilus galloprovincialis	10	9	13	13	4	6	11	16	9	14	21	8	3	10	5	22	13	3	4	22
G4U4K1	Big defensin BD4	115	-2.03	80	2	0.695652	0.0173913	Mytilus galloprovincialis	10	6	3	3	7	2	5	10	3	5	14	6	5	7	3	9	5	0	7	5
Q9Y0B1	Mytilin B (Mytilin B antimicrobial peptide)	103	-1.21	66	2	0.640777	0.0194175	Mytilus galloprovincialis	10	7	4	2	8	3	11	8	3	4	5	4	6	2	4	9	4	0	4	5
A0A0C5PW33	Mytilin K	109	-1.07	46	1	0.422018	0.00917431	Mytilus galloprovincialis	10	8	4	2	9	4	11	4	3	7	6	8	6	4	6	3	4	0	5	5
A0A0K0YB22	Filamin-like protein-1 (Fragment)	195	-1	312	9	1.6	0.0461538	Mytilus galloprovincialis	10	10	15	16	0	7	18	10	3	14	21	13	4	6	9	9	9	6	3	12
B3VT96	Mytilin D	97	-0.44	52	1	0.536082	0.0103093	Mytilus galloprovincialis	10	7	3	2	8	4	10	8	2	5	5	5	4	3	2	7	4	1	2	5
A0A0K0YB44	Chitinase-like protein-3 (Fragment)	151	-0.11	266	8	1.76159	0.0529801	Mytilus galloprovincialis	10	5	7	8	1	4	8	20	3	6	9	10	2	4	5	14	11	7	10	7
Q38PT2	Cytosolic heat shock cognate protein 70 (Fragment)	156	0.79	286	14	1.83333	0.0897436	Mytilus galloprovincialis	10	13	5	12	1	4	13	12	4	10	12	12	2	11	2	11	11	0	1	10
F2XEX2	Caspase 3/7-4	295	no model	no model	no model	no model	no model	Mytilus galloprovincialis	10	12	15	27	4	15	22	10	7	19	27	21	10	12	13	26	23	0	6	16
Q5F1N0	Cytochrome c oxidase subunit 2	242	no model	no model	no model	no model	no model	Mytilus galloprovincialis	10	12	10	7	6	6	13	14	5	16	21	11	15	18	11	18	7	7	14	21
Q09TD4	Cytochrome c oxidase subunit 3 (Fragment)	272	no model	no model	no model	no model	no model	Mytilus galloprovincialis	10	12	4	10	5	3	7	22	8	13	29	6	11	29	11	22	15	17	11	27
A0A0K0YB24	GFS-rich protein-1 (Fragment)	161	no model	no model	no model	no model	no model	Mytilus galloprovincialis	10	9	1	0	0	6	0	63	0	2	7	0	2	22	0	20	9	0	4	6
A0A0C5PW23	Interferon regulatory factor 1/2-like 2	366	no model	no model	no model	no model	no model	Mytilus galloprovincialis	10	24	16	31	9	10	22	19	8	18	20	35	7	16	20	43	32	6	9	11
F0V446	Putative C1q domain containing protein MgC1q9	171	no model	no model	no model	no model	no model	Mytilus galloprovincialis	10	9	13	11	4	4	4	16	5	12	8	6	4	11	1	16	11	2	3	21
F0V4D3	Putative C1q domain containing protein MgC1q96	211	no model	no model	no model	no model	no model	Mytilus galloprovincialis	10	10	10	11	5	6	14	21	6	11	16	12	7	12	1	16	18	2	8	15
A0A0K0PV03	Shell fibrous prismatic cathepsin-like protein 1 (Fragment)	224	no model	no model	no model	no model	no model	Mytilus galloprovincialis	10	7	10	10	5	14	14	16	8	9	19	19	4	11	8	16	15	4	11	14
C3UKP9	NADH dehydrogenase subunit 2 (Fragment)	228	-4.7	372	1	1.63158	0.00438596	Mytilus galloprovincialis	9	1	6	3	3	4	5	23	4	7	35	7	15	13	8	35	7	7	6	30
F0V4A7	Putative C1q domain containing protein MgC1q70	225	-4.45	680	4	3.02222	0.0177778	Mytilus galloprovincialis	9	7	12	12	1	15	11	18	7	12	23	12	4	7	4	15	23	3	8	22
A0A0K0YB45	Transgelin-like protein-2	166	-4.43	168	5	1.01205	0.0301205	Mytilus galloprovincialis	9	5	14	9	3	3	12	16	3	11	11	17	4	6	7	11	6	3	5	11
A0A0K0PUN9	Shell myostracum nacrein-like protein 1 (Fragment)	143	-4.26	88	3	0.615385	0.020979	Mytilus galloprovincialis	9	3	5	8	1	5	6	12	3	15	8	11	3	11	4	6	10	1	8	14
F0V448	Putative C1q domain containing protein MgC1q11	179	-4.24	632	16	3.53073	0.0893855	Mytilus galloprovincialis	9	4	12	10	3	7	7	16	6	11	19	15	8	9	4	17	7	1	6	8
F0V494	Putative C1q domain containing protein MgC1q57	182	-3.81	640	4	3.51648	0.021978	Mytilus galloprovincialis	9	11	11	9	2	4	3	16	4	6	11	6	4	7	5	19	16	2	12	25
F0V4D0	Putative C1q domain containing protein MgC1q93	174	-3.23	632	10	3.63218	0.0574713	Mytilus galloprovincialis	9	6	9	8	3	4	5	15	7	11	17	12	8	7	4	15	15	3	3	13
A0A0C5Q4E9	C-type lectin 3	173	-2.58	258	4	1.49133	0.0231214	Mytilus galloprovincialis	9	7	7	6	7	7	17	16	3	11	14	6	2	6	4	16	12	6	10	7
Q8ITT9	Lysozyme	176	-2.41286	28	1	0.159091	0.00568182	Mytilus galloprovincialis	9	6	12	7	17	5	12	18	3	11	10	11	7	4	5	12	5	2	10	10
G3GAE5	Small heat shock protein 24.1	247	-2.37	448	15	1.81377	0.0607287	Mytilus galloprovincialis	9	17	11	20	3	9	23	16	10	8	9	17	11	9	13	14	11	5	6	26
F0V4A9	Putative C1q domain containing protein MgC1q72	186	-2.22	754	18	4.05376	0.0967742	Mytilus galloprovincialis	9	6	11	12	2	4	6	14	4	8	19	13	5	9	3	24	11	2	8	16
V9MVV3	Acetyl-CoA carboxylase (Fragment)	239	-2.11	344	3	1.43933	0.0125523	Mytilus galloprovincialis	9	12	12	14	3	10	17	17	8	14	19	13	3	14	6	22	17	3	8	18
A0A0C5PW10	C-type lectin 2	160	-2.07	272	1	1.7	0.00625	Mytilus galloprovincialis	9	1	11	9	10	4	11	12	5	8	9	7	4	9	5	14	11	8	7	6
P82103	Myticin-A	96	-2.07	38	1	0.395833	0.0104167	Mytilus galloprovincialis	9	3	6	4	8	1	2	5	5	3	8	5	6	3	3	6	6	1	3	9
E5KXF0	Fibrinogen-related protein (Fragment)	176	-1.89	1432	37	8.13636	0.210227	Mytilus galloprovincialis	9	9	15	15	2	2	8	18	8	2	9	11	5	13	4	14	8	7	10	7
F0V4A2	Putative C1q domain containing protein MgC1q65	180	-1.64	144	1	0.8	0.00555556	Mytilus galloprovincialis	9	0	8	8	8	11	7	18	6	10	12	12	5	7	4	17	16	0	8	14
B2X7S2	Retinoid X receptor (Fragment)	126	-1.36	148	5	1.1746	0.0396825	Mytilus galloprovincialis	9	10	8	8	5	8	14	5	1	8	10	9	4	1	4	2	7	2	3	8
R4JQR8	Bcl2 protein	185	-1.16	282	6	1.52432	0.0324324	Mytilus galloprovincialis	9	10	11	13	3	15	6	16	4	10	17	5	5	11	6	11	8	6	5	14
G5D8W4	Cytochrome c oxidase subunit IV (Fragment)	107	-1.14	92	2	0.859813	0.0186916	Mytilus galloprovincialis	9	4	3	6	4	3	9	4	1	3	9	8	3	6	6	7	7	6	4	5
A0A0C5PIV4	Allograft inflammatory factor-1	152	-0.75	142	1	0.934211	0.00657895	Mytilus galloprovincialis	9	3	3	15	0	7	13	11	2	9	19	20	7	7	6	7	7	1	4	2
B3EWR1	Lectin (MytiLec)	149	-0.46744	520	38	3.48993	0.255034	Mytilus galloprovincialis	9	5	9	11	0	2	5	12	12	7	10	15	4	9	9	7	7	1	4	11
A7DWW0	Myticin C isoform c	100	-0.37	48	1	0.48	0.01	Mytilus galloprovincialis	9	3	7	4	8	3	6	6	2	3	9	4	6	2	3	10	1	0	5	9
H6BJJ5	Truncated myticin C	76	-0.05	38	1	0.5	0.0131579	Mytilus galloprovincialis	9	3	2	1	8	2	2	6	2	3	8	3	1	1	2	8	2	0	5	8
A0A0C5PRJ3	C-type lectin 1	286	no model	no model	no model	no model	no model	Mytilus galloprovincialis	9	11	20	14	8	13	24	16	11	17	22	18	5	14	4	24	20	11	11	14
W5XU93	Lipopolysaccharide-induced TNF factor 2-a	172	no model	no model	no model	no model	no model	Mytilus galloprovincialis	9	4	3	2	12	27	4	24	4	6	4	3	2	3	26	3	11	3	11	11
W5XM08	Lipopolysaccharide-induced TNF factor 2-b	161	no model	no model	no model	no model	no model	Mytilus galloprovincialis	9	4	3	2	12	25	4	21	3	6	4	3	2	3	23	3	11	3	9	11
W5XLH5	Lipopolysaccharide-induced TNF factor 3	123	no model	no model	no model	no model	no model	Mytilus galloprovincialis	9	4	5	3	9	12	3	8	2	6	8	4	5	3	14	4	8	2	5	9
B8RD18	Myticin C (Fragment)	100	no model	no model	no model	no model	no model	Mytilus galloprovincialis	9	4	5	3	8	4	6	6	3	3	9	4	5	2	3	9	2	0	5	10
Q2VFP5	p53-tumor suppressor-like protein (Fragment)	164	no model	no model	no model	no model	no model	Mytilus galloprovincialis	9	13	6	2	11	8	12	6	7	8	12	10	4	5	16	8	11	2	2	12
F0V4B7	Putative C1q domain containing protein MgC1q80	179	no model	no model	no model	no model	no model	Mytilus galloprovincialis	9	8	12	8	4	8	6	13	4	10	8	11	6	12	5	12	14	1	11	17
A0A0K0YB42	Transgelin-like protein-6	166	-4.94	180	6	1.08434	0.0361446	Mytilus galloprovincialis	8	6	14	9	3	3	12	16	3	10	11	16	4	6	7	11	6	3	5	13
A0A0K0YB26	Transgelin-like protein-4	164	-4.51	164	4	1	0.0243902	Mytilus galloprovincialis	8	5	13	9	3	3	12	15	3	12	12	18	3	6	7	11	6	3	4	11
F0V456	Putative C1q domain containing protein MgC1q19	164	-4.26	648	23	3.95122	0.140244	Mytilus galloprovincialis	8	10	7	8	2	6	10	14	6	10	14	10	3	13	5	8	12	0	6	12
A0A0C5PW13	C-type lectin 7	282	-4.21	174	2	0.617021	0.0070922	Mytilus galloprovincialis	8	15	19	17	20	17	12	22	6	14	13	20	4	6	13	22	16	13	13	12
F0V469	Putative C1q domain containing protein MgC1q32	184	-3.68	666	22	3.61957	0.119565	Mytilus galloprovincialis	8	4	7	8	4	8	6	18	5	11	11	15	9	12	4	18	16	3	7	10
F0V498	Putative C1q domain containing protein MgC1q61	192	-3.62	728	24	3.79167	0.125	Mytilus galloprovincialis	8	8	12	9	5	9	8	13	5	10	18	17	3	13	10	15	10	3	8	8
F0V464	Putative C1q domain containing protein MgC1q27	181	-3.54	658	9	3.63536	0.0497238	Mytilus galloprovincialis	8	9	13	8	4	8	7	11	4	15	13	7	3	12	4	15	19	1	8	12
E6ZCD7	Fibrinogen-related protein 5	243	-3.44	1300	45	5.34979	0.185185	Mytilus galloprovincialis	8	7	15	16	5	6	14	25	13	12	16	18	10	12	2	21	13	7	14	9
F0V468	Putative C1q domain containing protein MgC1q31	163	-3.26	730	13	4.47853	0.0797546	Mytilus galloprovincialis	8	11	7	9	1	7	5	19	6	7	13	10	2	13	6	6	11	1	10	11
A0A0C5PIW8	I-type lysozyme	141	-2.64	228	5	1.61702	0.035461	Mytilus galloprovincialis	8	3	9	14	14	4	5	16	1	11	6	8	4	2	4	9	9	2	7	5
A0A0K0YB36	Collagen-like protein-4 (Fragment)	130	-2.59	188	3	1.44615	0.0230769	Mytilus galloprovincialis	8	4	7	14	0	2	5	10	2	10	15	10	4	7	4	6	11	1	2	8
A0A0K0PV08	Nacre apextrin-like protein 1	216	-2.33	18	1	0.0833333	0.00462963	Mytilus galloprovincialis	8	9	14	19	12	2	8	18	5	8	7	9	8	7	13	21	15	5	19	9
A7XP66	Myticin B	96	-2.3	42	1	0.4375	0.0104167	Mytilus galloprovincialis	8	4	4	3	8	1	4	7	4	2	8	6	6	5	3	5	7	0	4	7
P82102	Myticin-B	96	-2.3	42	1	0.4375	0.0104167	Mytilus galloprovincialis	8	4	4	3	8	1	4	7	4	1	8	6	7	5	3	5	7	0	4	7
Q2VFP9	Stress responsive kinase (Fragment)	96	-1.71	148	4	1.54167	0.0416667	Mytilus galloprovincialis	8	6	5	6	1	1	4	8	5	7	11	5	5	2	2	3	9	1	1	6
I6TK96	Thiredoxin	168	0.42	344	5	2.04762	0.0297619	Mytilus galloprovincialis	8	9	6	11	4	12	6	9	4	9	15	12	7	9	5	15	8	1	2	16
C0KM00	Ferritin (Fragment)	150	no model	no model	no model	no model	no model	Mytilus galloprovincialis	8	6	6	15	2	7	14	8	4	8	13	13	5	6	2	15	2	1	9	6
W5XMC7	Lipopolysaccharide-induced TNF factor 2-c	147	no model	no model	no model	no model	no model	Mytilus galloprovincialis	8	4	3	2	12	20	4	17	3	6	4	3	2	3	21	3	11	3	7	11
W5XLK4	Lipopolysaccharide-induced TNF factor 4	124	no model	no model	no model	no model	no model	Mytilus galloprovincialis	8	3	5	3	9	13	3	7	2	4	10	4	4	4	15	6	7	2	4	11
W5XM11	Lipopolysaccharide-induced TNF factor 6	135	no model	no model	no model	no model	no model	Mytilus galloprovincialis	8	6	3	3	9	13	3	14	3	4	7	2	3	4	16	5	11	2	7	12
G3EST5	Myticin C isoform k	96	no model	no model	no model	no model	no model	Mytilus galloprovincialis	8	3	4	3	8	2	3	8	4	4	8	6	5	5	3	5	6	0	4	7
F0V4C6	Putative C1q domain containing protein MgC1q89	196	no model	no model	no model	no model	no model	Mytilus galloprovincialis	8	7	19	8	2	9	12	13	4	14	19	9	5	13	4	18	15	1	8	8
A0A0K0YB23	Transgelin-like protein-5	164	no model	no model	no model	no model	no model	Mytilus galloprovincialis	8	7	13	9	3	4	11	14	3	11	13	15	3	7	8	10	6	3	5	11
A0A0K0YB28	Transgelin-like protein-1 (Transgelin-like protein-3)	164	-4.76	174	5	1.06098	0.0304878	Mytilus galloprovincialis	7	6	13	9	3	3	12	15	3	11	12	17	3	6	7	11	6	3	4	13
A2I5C4	Putative aminopeptidase (Fragment)	106	-4.57	28	1	0.264151	0.00943396	Mytilus galloprovincialis	7	5	3	7	1	2	7	12	4	8	7	5	1	5	10	9	6	0	4	3
F0V4C1	Putative C1q domain containing protein MgC1q84	172	-4.06	580	7	3.37209	0.0406977	Mytilus galloprovincialis	7	6	8	8	4	4	5	18	5	16	15	13	3	10	2	16	12	2	6	12
F0V475	Putative C1q domain containing protein MgC1q38	187	-3.76	696	10	3.72193	0.0534759	Mytilus galloprovincialis	7	4	10	10	3	5	6	14	8	10	18	12	6	13	3	22	18	0	7	11
A0A0C5PIW0	C-type lysozyme 2	150	-3.2	210	7	1.4	0.0466667	Mytilus galloprovincialis	7	5	9	18	13	3	7	5	3	5	10	8	3	6	3	16	7	5	6	11
A0A0G3Z986	Interleukin-17-6	175	-3.17	224	8	1.28	0.0457143	Mytilus galloprovincialis	7	11	8	8	10	9	10	8	7	16	14	14	3	6	8	8	13	1	8	6
E6ZCD9	Fibrinogen-related protein 7	247	-3.08	1216	28	4.92308	0.11336	Mytilus galloprovincialis	7	4	24	16	5	7	7	27	7	14	15	19	9	11	2	21	16	8	16	12
A0A0G3Z982	Interleukin-17-1	194	-3.08	270	15	1.39175	0.0773196	Mytilus galloprovincialis	7	23	10	9	10	8	11	7	3	12	15	11	3	7	6	16	10	1	10	15
F0V4B8	Putative C1q domain containing protein MgC1q81	190	-2.71	730	19	3.84211	0.1	Mytilus galloprovincialis	7	3	10	12	4	7	2	20	6	8	21	13	5	10	4	19	16	2	8	13
B3GGC2	TAp63 (Fragment)	215	-2.53	80	3	0.372093	0.0139535	Mytilus galloprovincialis	7	6	9	8	6	9	15	9	3	15	8	10	6	6	22	33	25	2	9	7
A0A0C5PW39	C-type lysozyme 3	150	-2.42	220	3	1.46667	0.02	Mytilus galloprovincialis	7	7	13	8	11	5	2	13	3	4	8	8	2	5	3	15	10	4	10	12
A0A0G3ZAM6	Interleukin-17-2	192	-2.03	234	7	1.21875	0.0364583	Mytilus galloprovincialis	7	6	12	5	11	5	16	11	3	4	19	11	8	2	14	14	14	2	10	18
O76505	Cytochrome p450 CYP4Y1 (Fragment)	149	-1.74	252	5	1.69128	0.033557	Mytilus galloprovincialis	7	3	6	12	3	6	9	9	5	9	10	11	4	14	11	7	13	3	3	4
F0V4C5	Putative C1q domain containing protein MgC1q88	183	-1.55	698	10	3.81421	0.0546448	Mytilus galloprovincialis	7	1	13	9	7	9	4	18	3	11	19	14	8	5	4	15	12	2	6	16
A0A0B6VWV5	Putative TA p63/73 (Fragment)	193	-1.33	80	3	0.414508	0.015544	Mytilus galloprovincialis	7	6	8	8	4	8	11	8	3	15	7	10	5	5	19	29	22	2	9	7
A0A0H3W5W4	Serine protease F	91	-1.06	58	1	0.637363	0.010989	Mytilus galloprovincialis	7	6	4	8	13	1	3	5	5	5	4	4	1	2	1	9	5	2	1	5
A0A0K0PUP4	Nacre protease inhibitor-like protein 1	149	-0.85	150	1	1.00671	0.00671141	Mytilus galloprovincialis	7	13	10	5	11	6	3	8	2	8	12	6	7	7	8	12	10	1	11	2
A0A0A7ACV4	CRP-I 25	64	-0.84	34	1	0.53125	0.015625	Mytilus galloprovincialis	7	4	0	1	8	0	2	6	0	1	7	6	2	2	0	7	3	0	3	5
Q6WV90	Histone H4	103	-0.674449	138	5	1.33981	0.0485437	Mytilus galloprovincialis	7	14	2	3	0	2	4	17	2	6	8	11	2	2	1	2	7	0	4	9
G3GAE4	Small heat shock protein 22	162	-0.44	312	3	1.92593	0.0185185	Mytilus galloprovincialis	7	6	3	15	2	8	12	4	3	7	10	19	9	15	10	12	9	0	2	9
I6RDZ5	Thioredoxin	105	-0.42	162	5	1.54286	0.047619	Mytilus galloprovincialis	7	1	3	9	4	3	9	9	0	7	4	10	3	5	3	7	3	1	3	14
H9AXM9	Defensin	61	-0.04	44	1	0.721311	0.0163934	Mytilus galloprovincialis	7	3	2	1	9	1	1	6	3	1	8	3	1	3	1	0	1	1	2	7
H6BJS5	Myticin C	100	0.08	44	1	0.44	0.01	Mytilus galloprovincialis	7	6	6	2	8	4	7	6	2	3	8	3	4	2	3	9	2	1	3	14
Q9Y0A9	MGD2 antimicrobial peptide	81	0.38	44	1	0.54321	0.0123457	Mytilus galloprovincialis	7	7	3	6	9	1	2	9	2	4	4	2	2	5	1	1	3	1	5	7
A9X4S7	ATP synthase subunit a	238	no model	no model	no model	no model	no model	Mytilus galloprovincialis	7	4	6	4	8	3	5	22	2	12	43	5	15	19	9	34	9	4	5	22
A0A0K0YB41	Chitinase-like protein-2	131	no model	no model	no model	no model	no model	Mytilus galloprovincialis	7	4	6	8	3	3	7	17	3	5	6	8	1	3	5	14	10	6	10	5
A0A0A7AC61	CRP-I 3	65	no model	no model	no model	no model	no model	Mytilus galloprovincialis	7	4	0	1	8	0	2	6	0	1	7	6	2	3	1	7	3	0	2	5
F0V463	Putative C1q domain containing protein MgC1q26	185	no model	no model	no model	no model	no model	Mytilus galloprovincialis	7	4	14	11	1	10	4	13	11	16	18	11	2	9	4	13	14	2	4	17
A0A0K0PUQ1	Shell myostracum Ser-rich protein 1	153	no model	no model	no model	no model	no model	Mytilus galloprovincialis	7	9	7	8	14	4	9	14	1	8	6	8	2	7	0	22	5	3	8	11
A0A0C5PIY0	TNF ligand-like 1	264	no model	no model	no model	no model	no model	Mytilus galloprovincialis	7	10	15	14	8	4	19	16	8	20	21	15	12	7	13	21	15	2	17	20
F0V4D2	Putative C1q domain containing protein MgC1q95	142	-4.91	674	1	4.74648	0.00704225	Mytilus galloprovincialis	6	3	9	2	7	4	2	9	2	8	12	1	8	6	3	17	19	1	10	13
F0V470	Putative C1q domain containing protein MgC1q33	181	-4.88	748	18	4.1326	0.0994475	Mytilus galloprovincialis	6	7	17	8	4	6	6	10	3	12	16	14	2	12	2	15	19	1	6	15
A9X4T0	NADH dehydrogenase subunit 6	154	-4.86	80	1	0.519481	0.00649351	Mytilus galloprovincialis	6	2	3	0	5	1	7	10	0	10	28	3	15	9	3	20	2	0	8	22
F0V4C9	Putative C1q domain containing protein MgC1q92	207	-4.26	610	13	2.94686	0.0628019	Mytilus galloprovincialis	6	4	14	15	2	7	12	15	8	17	17	13	9	8	10	14	13	3	7	13
E1UJ66	C1q-domain-containing protein	169	-3.76	762	10	4.50888	0.0591716	Mytilus galloprovincialis	6	6	9	7	3	5	6	14	2	10	9	9	7	7	3	23	16	3	10	14
E9NMF3	Metallothionein MT-10	73	-3.71	42	1	0.575342	0.0136986	Mytilus galloprovincialis	6	1	2	2	21	0	3	11	0	2	0	6	1	0	4	7	4	0	0	3
Q5F1M2	NADH dehydrogenase subunit 4L	93	-3.71	106	1	1.13978	0.0107527	Mytilus galloprovincialis	6	2	4	2	5	0	3	5	2	4	22	2	12	9	0	5	2	2	0	6
F0V454	Putative C1q domain containing protein MgC1q17	158	-3.59	642	10	4.06329	0.0632911	Mytilus galloprovincialis	6	2	14	8	3	5	4	14	5	12	15	10	6	9	5	10	11	2	9	8
X2D385	Mytimacin-6	86	-3.58	116	8	1.34884	0.0930233	Mytilus galloprovincialis	6	7	2	2	8	1	3	6	1	3	6	4	2	2	4	8	8	6	3	4
F0V4C0	Putative C1q domain containing protein MgC1q83	207	-3.35	632	13	3.05314	0.0628019	Mytilus galloprovincialis	6	5	11	9	3	12	13	13	8	11	19	9	4	13	10	14	17	2	9	19
F0V467	Putative C1q domain containing protein MgC1q30	177	-2.77	642	12	3.62712	0.0677966	Mytilus galloprovincialis	6	9	11	8	4	8	3	16	3	13	14	8	2	9	5	18	17	2	7	14
A0A0H3W649	Serine protease E	84	-2.72	62	4	0.738095	0.047619	Mytilus galloprovincialis	6	6	1	5	14	3	3	7	5	4	4	2	3	0	0	7	8	0	0	6
A0A0K0PVV5	Nacre Gly-rich protein 1	158	-2.69	48	1	0.303797	0.00632911	Mytilus galloprovincialis	6	15	3	7	7	6	5	36	0	3	11	7	2	4	6	13	5	3	10	9
A7DWS4	Myticin C isoform g	100	-2.6	32	3	0.32	0.03	Mytilus galloprovincialis	6	3	6	2	8	4	7	7	2	4	9	5	6	2	4	8	2	0	5	10
I6QSK6	C-type lysozyme	154	-2.46	200	2	1.2987	0.012987	Mytilus galloprovincialis	6	5	10	10	11	5	2	15	2	8	10	9	1	5	3	19	9	4	9	11
F0V4B0	Putative C1q domain containing protein MgC1q73	173	-2.3	610	22	3.52601	0.127168	Mytilus galloprovincialis	6	8	10	7	3	5	7	20	6	14	19	9	3	7	4	14	11	3	6	11
A2I5B9	Putative neurotrypsin (Fragment)	151	-2.25	188	9	1.24503	0.0596026	Mytilus galloprovincialis	6	13	6	9	7	3	5	18	6	8	8	3	3	2	2	10	13	5	10	14
A2I5C2	Putative membrane selenoprotein P (Fragment)	97	-1.89	98	3	1.01031	0.0309278	Mytilus galloprovincialis	6	6	6	7	3	4	4	6	2	9	7	4	1	4	4	6	6	2	6	4
A0A2H4NFX8	Glutathione S-transferase mu (Fragment)	152	-1.79	452	17	2.97368	0.111842	Mytilus galloprovincialis	6	6	10	13	3	7	10	13	1	5	16	10	3	10	7	4	9	1	9	9
F8R4Y7	ATP8 (Fragment)	84	-1.7	70	2	0.833333	0.0238095	Mytilus galloprovincialis	6	3	5	2	2	0	7	5	0	2	11	6	2	4	0	12	1	4	5	7
A0A0A7AC93	Multi-CRP-I 3	107	-1.7	30	1	0.280374	0.00934579	Mytilus galloprovincialis	6	3	7	4	13	1	0	10	4	8	4	10	3	1	3	11	7	0	6	6
G0YL86	Apextrin-like protein	217	-1.42	22	1	0.101382	0.00460829	Mytilus galloprovincialis	6	8	16	13	8	8	8	21	6	7	16	16	4	7	14	16	13	5	17	8
A0A0K0NJZ3	CRP-I16	104	-1.34	42	1	0.403846	0.00961538	Mytilus galloprovincialis	6	6	8	4	15	1	3	8	1	9	5	12	5	2	1	5	4	1	4	4
A0A0B6VWT2	Putative p63/73 (Fragment)	164	-1.34	112	3	0.682927	0.0182927	Mytilus galloprovincialis	6	5	10	7	1	13	9	9	6	12	11	6	4	6	3	20	19	2	6	9
Q50DJ3	Polyamine oxidase (Fragment)	108	-1.24	136	3	1.25926	0.0277778	Mytilus galloprovincialis	6	4	6	6	0	5	10	12	6	4	10	3	0	4	2	5	9	1	5	10
A9XLN7	Multifunctional protein 2 (Fragment)	60	-1.11	194	15	3.23333	0.25	Mytilus galloprovincialis	6	5	2	4	0	3	1	5	3	5	2	4	2	3	1	5	2	2	2	3
A2I5B8	Putative period clock protein (Fragment)	196	-1.07	48	1	0.244898	0.00510204	Mytilus galloprovincialis	6	0	8	6	11	7	0	54	4	4	2	7	5	2	5	13	39	2	11	10
Q9U6U0	Antimicrobial peptide MGD2b	82	-0.81	42	1	0.512195	0.0121951	Mytilus galloprovincialis	6	7	3	6	9	1	2	8	2	4	4	2	4	5	1	2	2	1	5	8
Q2VFP8	DEAD-box RNA helicase (Fragment)	106	-0.77	112	4	1.0566	0.0377358	Mytilus galloprovincialis	6	6	2	2	2	3	9	8	5	4	8	6	2	4	9	10	4	2	2	12
B2DFH1	Twitchin (Fragment)	82	-0.6	52	4	0.634146	0.0487805	Mytilus galloprovincialis	6	9	1	7	0	7	9	0	2	1	7	8	3	1	4	8	3	1	0	5
R4JNC5	p53 and DNA damage regulated protein	129	-0.5	406	28	3.14729	0.217054	Mytilus galloprovincialis	6	9	6	12	1	8	14	2	1	8	14	18	4	4	4	3	5	1	1	8
A0A0H3W754	Serine protease B	81	-0.28	52	2	0.641975	0.0246914	Mytilus galloprovincialis	6	5	2	5	13	6	1	6	6	1	5	1	1	2	0	5	9	0	1	6
G3LVK0	Macrophage migration inhibitory factor	115	-0.17	626	6	5.44348	0.0521739	Mytilus galloprovincialis	6	4	6	7	1	3	7	11	3	7	9	9	3	7	6	8	6	0	4	8
Q697L7	Metallothionein 10-III	73	no model	no model	no model	no model	no model	Mytilus galloprovincialis	6	2	2	2	21	0	3	11	0	2	0	5	1	0	4	8	3	0	0	3
X2D2W4	Mytimacin-5	105	no model	no model	no model	no model	no model	Mytilus galloprovincialis	6	2	3	5	13	3	2	9	7	1	9	7	4	6	1	15	5	4	0	3
Q1MU35	Putative p53 tumor suppressor (Fragment)	101	no model	no model	no model	no model	no model	Mytilus galloprovincialis	6	7	4	1	6	4	8	2	6	5	7	7	2	3	11	6	6	1	3	6
G4U4K8	Mytimacin-5 (Fragment)	100	-4.52	98	1	0.98	0.01	Mytilus galloprovincialis	5	2	2	4	12	3	2	9	6	0	9	6	4	6	1	16	5	4	0	4
F0V4A8	Putative C1q domain containing protein MgC1q71	181	-3.53	646	10	3.56906	0.0552486	Mytilus galloprovincialis	5	2	8	8	5	10	4	14	2	7	20	14	7	7	6	21	17	1	9	14
Q2VFP2	GABA-a receptor 3-like protein (Fragment)	127	-3.22	172	5	1.35433	0.0393701	Mytilus galloprovincialis	5	5	6	2	3	3	8	9	2	8	20	8	4	5	5	4	11	4	4	11
A0A0G3ZB52	Interleukin-17-4	165	-2.88	258	10	1.56364	0.0606061	Mytilus galloprovincialis	5	14	11	8	10	9	8	5	8	14	14	4	2	8	7	12	11	2	4	9
A0A0C5PT73	C-type lectin 5	148	-2.85	234	4	1.58108	0.027027	Mytilus galloprovincialis	5	4	8	10	7	3	9	10	6	8	10	4	4	5	6	19	8	7	8	7
A0A0C5PRJ8	Arthropod defensin-like 1	69	-2.64	64	1	0.927536	0.0144928	Mytilus galloprovincialis	5	3	2	1	6	2	2	9	5	3	10	1	1	5	1	3	5	0	1	4
A0A0A7ACX1	Multi-CRP-I 1	119	-2.35	20	1	0.168067	0.00840336	Mytilus galloprovincialis	5	8	14	4	20	5	3	9	1	2	6	13	3	2	2	5	4	1	4	8
C1K9I9	Mytimycin	152	-2.01	268	3	1.76316	0.0197368	Mytilus galloprovincialis	5	9	6	11	14	2	10	10	4	11	9	10	6	9	4	9	10	3	5	5
A0A0K0YB52	Filament-like protein-1 (Fragment)	91	-1.69	280	10	3.07692	0.10989	Mytilus galloprovincialis	5	5	5	5	0	6	14	2	2	2	8	11	3	3	0	4	5	1	4	6
A0A0B6VWB3	Putative DN p63/73 (Fragment)	154	-1.64	82	3	0.532468	0.0194805	Mytilus galloprovincialis	5	7	5	4	4	7	5	6	3	11	4	9	6	6	19	21	19	1	7	5
A0A0H3W757	Serine protease C	85	-1.43	62	1	0.729412	0.0117647	Mytilus galloprovincialis	5	5	1	4	14	3	2	7	7	2	3	2	1	3	1	7	9	0	2	7
A0A0K0NK13	CRP-I13	118	-1.21	22	3	0.186441	0.0254237	Mytilus galloprovincialis	5	7	5	4	13	2	3	7	1	11	8	13	8	3	1	9	6	0	7	5
A0A0C5PW18	Arthropod defensin-like 2	82	-0.82	50	1	0.609756	0.0121951	Mytilus galloprovincialis	5	6	5	2	7	2	2	8	5	3	6	8	2	5	3	2	1	4	3	3
A0A0A7AD27	Multi-CRP-I 4 (Fragment)	84	-0.7	36	1	0.428571	0.0119048	Mytilus galloprovincialis	5	6	5	4	12	4	3	4	5	3	5	7	4	3	5	2	2	0	3	2
A0A0A7AC85	CRP-I 23	70	-0.33	26	1	0.371429	0.0142857	Mytilus galloprovincialis	5	4	2	0	2	1	2	2	1	5	9	3	3	2	10	3	8	0	0	8
Q9GUX8	Foot protein-3A	70	no model	no model	no model	no model	no model	Mytilus galloprovincialis	5	8	6	2	0	1	0	13	0	2	3	4	1	1	3	3	0	3	10	5
W5XU98	Lipopolysaccharide-induced TNF factor 5	163	no model	no model	no model	no model	no model	Mytilus galloprovincialis	5	4	6	5	10	29	1	18	2	3	6	2	5	5	22	8	8	2	9	13
V5TEA4	Vitellogenin (Fragment)	115	-4.48	30	2	0.26087	0.0173913	Mytilus galloprovincialis	4	10	9	7	4	4	10	2	0	6	7	8	5	5	5	8	8	0	8	5
E9NMF5	Metallothionein MT-20 (Fragment)	69	-4.02	26	2	0.376812	0.0289855	Mytilus galloprovincialis	4	2	3	1	22	0	2	12	0	2	0	4	1	0	3	4	5	0	0	4
A0A286RMW0	Myticalin D5	112	-3.69	32	1	0.285714	0.00892857	Mytilus galloprovincialis	4	8	5	16	2	3	10	5	2	6	7	4	6	2	11	2	8	3	4	4
A2I5C5	Putative PAK1-interacting protein (Fragment)	74	-3.61	108	3	1.45946	0.0405405	Mytilus galloprovincialis	4	4	2	5	3	1	4	4	2	4	6	4	1	2	1	3	11	1	5	7
A0A286RMT6	Myticalin B1	133	-3.6	42	2	0.315789	0.0150376	Mytilus galloprovincialis	4	14	9	28	2	1	11	4	1	8	6	2	5	4	6	6	9	2	5	6
P86855	Perlwapin-like protein	141	-3.44732	36	1	0.255319	0.0070922	Mytilus galloprovincialis	4	13	10	3	15	2	2	7	2	5	9	21	2	8	3	15	5	0	4	11
G4U4K5	Mytimacin-2	92	-3.32	104	6	1.13043	0.0652174	Mytilus galloprovincialis	4	3	2	1	9	2	4	13	1	6	7	7	2	2	1	15	6	6	1	0
G4U4K6	Mytimacin-3	85	-2.97	100	5	1.17647	0.0588235	Mytilus galloprovincialis	4	5	3	2	9	0	3	8	0	9	5	6	1	4	5	9	6	4	2	0
W5XM22	Lipopolysaccharide-induced TNF factor 1	108	-2.89	24	1	0.222222	0.00925926	Mytilus galloprovincialis	4	4	4	2	10	8	3	9	2	5	8	4	5	2	11	6	8	2	3	8
Q9GUX7	Foot protein-3B	77	-2.74	46	1	0.597403	0.012987	Mytilus galloprovincialis	4	10	8	2	0	1	0	15	0	2	3	2	1	1	2	6	0	4	11	5
A0A0K0NJJ8	Multi-CRP-I11	102	-2.67	42	2	0.411765	0.0196078	Mytilus galloprovincialis	4	5	9	1	13	2	3	9	4	3	9	7	4	1	5	6	4	0	4	9
A0A0A7ACV9	Multi-CRP-I 5	103	-2.23	34	1	0.330097	0.00970874	Mytilus galloprovincialis	4	7	8	1	13	2	3	8	3	5	8	6	5	2	3	6	6	0	3	10
A5HKI1	Thread matrix protein 2C (Fragment)	397	-2.23	2	1	0.00503778	0.00251889	Mytilus galloprovincialis	4	11	70	4	1	1	0	121	4	27	5	18	0	6	0	10	11	0	91	13
Q697L8	Metallothionein 20-IV	72	-2.02	38	1	0.527778	0.0138889	Mytilus galloprovincialis	4	1	4	1	23	1	3	12	0	2	0	4	1	0	2	6	5	0	0	3
A0A0A7AD22	CRP-I 24	71	-1.9	22	1	0.309859	0.0140845	Mytilus galloprovincialis	4	6	3	1	8	1	3	7	0	3	5	5	2	4	0	7	1	0	4	7
A0A0A7ACU5	CRP-I 15	71	-1.78	24	1	0.338028	0.0140845	Mytilus galloprovincialis	4	5	3	1	8	1	3	7	0	1	6	6	3	4	0	7	2	0	4	6
A0A0K0NJJ4	CRP-I45	67	-1.72	18	1	0.268657	0.0149254	Mytilus galloprovincialis	4	8	2	0	8	1	3	4	0	4	8	3	2	1	3	7	2	0	4	3
B2X7S4	Nuclear receptor subfamily 1 group D variant delta	95	-1.33	100	3	1.05263	0.0315789	Mytilus galloprovincialis	4	9	5	5	9	6	3	10	2	4	5	7	4	4	1	4	5	0	3	5
A0A0K0NJY5	CRP-I50	92	-1.28	24	2	0.26087	0.0217391	Mytilus galloprovincialis	4	9	5	2	7	4	5	5	2	3	7	6	3	3	3	8	4	0	3	9
A0A0A7ACN1	CRP-I 7	68	-1.07	18	2	0.264706	0.0294118	Mytilus galloprovincialis	4	8	3	4	8	1	3	4	1	1	6	4	5	1	2	4	0	1	3	5
A0A0K0NJK7	CRP-I12	147	-0.81	26	3	0.176871	0.0204082	Mytilus galloprovincialis	4	10	11	9	25	2	5	7	1	2	7	17	5	1	5	13	7	0	6	10
G5D8W7	Phosphoenolpyruvate carboxykinase (Fragment)	123	-0.81	158	2	1.28455	0.0162602	Mytilus galloprovincialis	4	9	5	7	5	3	2	11	6	9	5	6	5	4	10	8	6	3	4	11
A0A0A7ACV0	CRP-I 20 (Fragment)	56	-0.76	16	1	0.285714	0.0178571	Mytilus galloprovincialis	4	4	2	2	6	1	3	4	2	2	5	5	1	2	1	2	3	1	1	5
A0A0H3W705	Serine protease D	92	-0.72	28	1	0.304348	0.0108696	Mytilus galloprovincialis	4	6	1	5	13	2	4	10	7	3	5	2	1	3	0	9	8	0	1	8
A0A0A7ACP5	Multi-CRP-I 2	154	-0.05	16	1	0.103896	0.00649351	Mytilus galloprovincialis	4	9	9	6	24	3	6	12	1	4	9	19	5	1	5	18	5	0	5	9
A0A0A7ACW5	CRP-I 16	66	0.49	14	1	0.212121	0.0151515	Mytilus galloprovincialis	4	9	3	2	7	1	2	5	3	1	6	3	5	2	0	1	1	1	3	7
A0A0C5PW48	Transcription factor fos-like 2	227	2.35	140	2	0.61674	0.00881057	Mytilus galloprovincialis	4	15	5	17	5	13	36	8	3	13	19	20	6	10	8	14	16	0	3	12
W5XMD1	Lipopolysaccharide-induced TNF factor 7	131	no model	no model	no model	no model	no model	Mytilus galloprovincialis	4	4	3	4	9	21	1	14	2	6	4	2	7	6	16	2	6	2	6	12
A9NJG1	Metallothionein MT-10 (Metallothionein-10B) (Fragment)	66	no model	no model	no model	no model	no model	Mytilus galloprovincialis	4	1	2	0	19	0	4	11	0	2	1	5	1	0	4	6	4	0	0	2
C9E3A0	Mitogen-activated protein kinase (Fragment)	134	no model	no model	no model	no model	no model	Mytilus galloprovincialis	4	7	10	10	6	6	4	3	6	12	18	8	5	4	4	5	5	0	4	13
A0A286RMU0	Myticalin A3	132	no model	no model	no model	no model	no model	Mytilus galloprovincialis	4	13	11	24	2	2	7	4	4	14	6	4	4	2	9	5	3	2	6	6
A0A286RMT1	Myticalin A4	135	no model	no model	no model	no model	no model	Mytilus galloprovincialis	4	15	10	25	2	3	8	3	2	15	7	2	4	1	10	6	3	2	8	5
A0A286RMW2	Myticalin D2	107	no model	no model	no model	no model	no model	Mytilus galloprovincialis	4	12	6	17	2	3	6	6	1	10	7	3	5	2	8	1	4	4	2	4
A5HKI5	Thread matrix protein 2G (Fragment)	181	no model	no model	no model	no model	no model	Mytilus galloprovincialis	4	4	29	4	1	1	0	50	3	11	5	8	0	2	0	8	6	0	37	8
Q5F0J1	NADH-ubiquinone oxidoreductase chain 3	116	-4.28403	128	1	1.10345	0.00862069	Mytilus galloprovincialis	3	5	0	2	5	0	8	11	1	5	16	3	6	14	4	11	1	1	5	15
F0V4B4	Putative C1q domain containing protein MgC1q77	198	-3.77	730	4	3.68687	0.020202	Mytilus galloprovincialis	3	8	10	10	2	7	14	10	3	16	14	14	9	14	4	20	15	2	5	18
A0A286RMV7	Myticalin D4	117	-3.42	88	3	0.752137	0.025641	Mytilus galloprovincialis	3	9	4	17	2	1	10	7	2	9	6	4	2	3	13	2	9	4	4	6
A0A0A7AC67	CRP-I 8	68	-3.21	30	2	0.441176	0.0294118	Mytilus galloprovincialis	3	8	3	4	8	1	3	5	2	2	6	3	5	1	2	3	0	1	3	5
G4U4K4	Mytimacin-1	101	-2.56	38	1	0.376238	0.00990099	Mytilus galloprovincialis	3	8	8	3	11	5	1	11	1	4	10	3	3	3	4	7	4	7	2	3
A5HKI4	Thread matrix protein 2F (Fragment)	429	-2.29	48	1	0.111888	0.002331	Mytilus galloprovincialis	3	11	79	7	1	1	0	129	6	29	5	19	0	4	0	14	14	0	92	15
A0A0K0NJZ7	CRP-I14	154	-1.86	38	2	0.246753	0.012987	Mytilus galloprovincialis	3	8	15	9	24	3	6	8	1	2	12	19	4	2	5	12	6	2	4	9
A0A0A7ACV1	CRP-I 1	71	-1.78	24	1	0.338028	0.0140845	Mytilus galloprovincialis	3	6	3	1	8	1	4	6	0	0	6	6	2	3	0	7	2	0	4	9
Q0PXT9	RHD protein (Fragment)	114	-1.65	134	2	1.17544	0.0175439	Mytilus galloprovincialis	3	4	5	8	5	5	5	7	4	7	4	14	1	4	7	8	6	0	5	12
A0A286RMW1	Myticalin D3	112	-1.6	10	1	0.0892857	0.00892857	Mytilus galloprovincialis	3	9	8	12	2	1	5	6	1	9	6	6	4	4	12	4	10	2	6	2
A0A0A7AD10	CRP-I 14	66	-1.38	20	1	0.30303	0.0151515	Mytilus galloprovincialis	3	10	3	0	8	1	3	4	0	3	7	2	2	1	1	7	2	0	4	5
A0A0A7AD04	CRP-I 9	68	-1.03	24	1	0.352941	0.0147059	Mytilus galloprovincialis	3	9	3	3	8	1	3	3	1	0	4	3	6	1	1	5	2	0	4	8
A0A286RMU7	Myticalin C5	84	-0.96	64	1	0.761905	0.0119048	Mytilus galloprovincialis	3	13	6	10	1	0	6	4	2	7	7	2	6	2	2	0	3	1	3	6
A0A0A7ACU1	CRP-I 10	66	-0.86	18	1	0.272727	0.0151515	Mytilus galloprovincialis	3	5	1	2	7	2	3	4	4	4	5	5	5	3	0	2	2	0	2	7
A0A0A7AC72	CRP-I 13 (Fragment)	63	-0.73	20	1	0.31746	0.015873	Mytilus galloprovincialis	3	8	3	2	7	2	3	5	1	2	2	2	5	3	1	3	2	1	3	5
A0A0K0NJY8	CRP-I51	66	-0.57	36	1	0.545455	0.0151515	Mytilus galloprovincialis	3	11	3	0	8	0	3	4	0	3	7	2	2	1	1	8	2	0	4	4
Q2VFP6	Peptidyl-prolyl cis-trans isomerase (PPIase) (Fragment)	67	0.3	94	2	1.40299	0.0298507	Mytilus galloprovincialis	3	0	5	3	2	1	2	10	2	2	4	5	2	7	4	6	5	1	1	2
A0A0K0M9M3	HIF-prolyl hydroxylase (Fragment)	81	0.4	118	10	1.45679	0.123457	Mytilus galloprovincialis	3	6	6	6	3	2	4	6	2	4	6	4	1	3	6	4	2	2	6	5
E6YE63	Mgox Lab homeobox protein (Fragment)	33	0.41	54	4	1.63636	0.121212	Mytilus galloprovincialis	3	3	2	0	0	2	5	1	1	2	5	2	0	2	0	1	3	0	1	0
A0A0K0NK10	CRP-I34	68	no model	no model	no model	no model	no model	Mytilus galloprovincialis	3	8	3	5	8	1	2	5	2	2	6	3	5	1	2	3	0	1	3	5
C9E3A1	Extracellular regulated protein kinase (Fragment)	79	no model	no model	no model	no model	no model	Mytilus galloprovincialis	3	6	4	3	1	4	6	3	4	5	9	5	2	2	3	4	3	1	6	5
P69154	Metallothionein 20-III isoform A (MT-20-IIIA) (MT-I)	72	no model	no model	no model	no model	no model	Mytilus galloprovincialis	3	1	3	2	23	1	2	12	0	3	0	5	1	0	3	6	4	0	0	3
A0A286RMV9	Myticalin D1	111	no model	no model	no model	no model	no model	Mytilus galloprovincialis	3	12	5	18	2	2	8	6	1	8	7	2	5	2	10	4	5	4	2	5
A2I5B7	Putative RNA-binding protein Luc7-like 2 (Fragment)	34	no model	no model	no model	no model	no model	Mytilus galloprovincialis	3	2	0	8	1	2	1	1	1	2	1	2	1	1	0	3	1	0	4	0
A5HKH9	Thread matrix protein 2A (Fragment)	416	no model	no model	no model	no model	no model	Mytilus galloprovincialis	3	10	77	4	2	2	0	127	3	30	6	17	0	7	0	10	12	0	92	14
A5HKI2	Thread matrix protein 2D (Fragment)	214	no model	no model	no model	no model	no model	Mytilus galloprovincialis	3	5	36	4	1	1	0	60	3	13	5	11	0	2	0	10	8	0	43	9
O61461	Ribosomal protein S27E (Fragment)	62	-4.31	48	1	0.774194	0.016129	Mytilus galloprovincialis	2	3	1	1	6	3	5	2	2	1	7	7	1	2	3	4	4	0	2	6
A0A0K0NJK3	CRP-I40	67	-4.29	38	1	0.567164	0.0149254	Mytilus galloprovincialis	2	3	3	1	7	1	5	5	2	4	5	4	3	3	1	6	1	1	3	7
A0A0A7ACT7	CRP-I 5	110	-4.06	14	3	0.127273	0.0272727	Mytilus galloprovincialis	2	8	3	5	9	4	2	6	2	9	10	9	8	3	3	8	4	4	4	7
A5HKH8	Thread matrix protein 1B (Fragment)	236	-3.13	34	1	0.144068	0.00423729	Mytilus galloprovincialis	2	9	44	6	1	1	0	67	2	10	5	15	0	1	0	6	8	0	49	10
A0A0A7ACN5	CRP-I 12	58	-2.53	4	1	0.0689655	0.0172414	Mytilus galloprovincialis	2	8	3	4	4	0	2	3	2	3	5	3	3	3	0	4	1	1	2	5
P80571	Defensin MGD-1 (Fragment)	60	-2.23345	50	1	0.833333	0.0166667	Mytilus galloprovincialis	2	8	3	5	8	1	3	9	3	3	1	1	0	4	2	1	1	1	3	1
A2I5C3	Putative caspase 3 (Fragment)	56	-2.02	132	3	2.35714	0.0535714	Mytilus galloprovincialis	2	1	3	1	2	2	6	6	1	4	6	5	2	4	1	3	4	0	1	2
A0A0K0NJY9	CRP-I28	70	-1.99	22	1	0.314286	0.0142857	Mytilus galloprovincialis	2	6	3	3	8	1	3	7	1	4	6	3	2	1	2	5	2	1	4	6
A0A0A7AD17	CRP-I 19	67	-1.86	22	1	0.328358	0.0149254	Mytilus galloprovincialis	2	1	4	2	8	2	4	5	5	3	7	6	2	3	1	3	0	1	1	7
A0A0G3ZAP2	Interleukin-17-5	221	-1.83	58	1	0.262443	0.00452489	Mytilus galloprovincialis	2	12	18	8	10	7	14	5	4	14	19	15	6	10	9	20	23	2	10	13
Q6QZR3	Foot protein-5 (Fragment)	76	-1.79015	42	1	0.552632	0.0131579	Mytilus galloprovincialis	2	2	2	0	0	0	2	16	5	0	1	16	0	0	1	8	1	0	20	0
A0A2L1CDB3	p63 (Fragment)	67	-1.65	8	3	0.119403	0.0447761	Mytilus galloprovincialis	2	1	4	4	0	2	9	4	0	7	4	2	1	2	2	9	7	1	4	2
A0A286RMT0	Myticalin A5	139	-1.55	48	1	0.345324	0.00719424	Mytilus galloprovincialis	2	15	13	23	2	3	8	4	1	12	9	4	4	1	10	6	4	3	7	8
A0A0A7ACP2	CRP-I 22	80	-1.34	22	2	0.275	0.025	Mytilus galloprovincialis	2	12	4	3	11	3	5	4	2	4	10	3	5	4	0	2	0	0	1	5
A0A286RMU8	Myticalin C6	100	-1.27	48	1	0.48	0.01	Mytilus galloprovincialis	2	14	7	15	1	1	12	3	2	7	9	3	5	2	2	1	3	0	4	7
A0A286RMV0	Myticalin C8	102	-1.11	64	1	0.627451	0.00980392	Mytilus galloprovincialis	2	13	8	15	1	1	9	5	3	5	11	4	6	1	1	5	2	1	3	6
Q5K4B4	Homeobox protein Mgox1 (Fragment)	32	-0.16	48	1	1.5	0.03125	Mytilus galloprovincialis	2	7	3	0	0	2	1	0	1	3	4	3	0	1	0	0	2	1	2	0
A0A076KW18	Ubiquitin C (Fragment)	90	-0.07	104	7	1.15556	0.0777778	Mytilus galloprovincialis	2	5	2	5	1	6	6	6	2	7	9	8	1	2	3	7	8	2	3	5
A0A0A7ACM5	CRP-I 2	63	0.15	32	1	0.507937	0.015873	Mytilus galloprovincialis	2	5	3	1	6	1	1	7	1	1	7	4	4	2	3	6	1	0	2	6
A0A0A7ACV6	CRP-I 6	66	0.35	14	1	0.212121	0.0151515	Mytilus galloprovincialis	2	10	2	3	7	1	3	5	3	1	6	3	5	1	0	3	1	1	3	6
B5SPZ8	Cytochrome b (Fragment)	33	no model	no model	no model	no model	no model	Mytilus galloprovincialis	2	1	6	1	0	0	0	2	0	1	1	3	2	0	2	4	3	1	1	3
Q5K4B2	Homeobox protein Mgox3 (Fragment)	23	no model	no model	no model	no model	no model	Mytilus galloprovincialis	2	4	1	1	1	1	2	0	0	2	3	1	0	1	1	1	1	0	1	0
Q5K4B1	Homeobox protein Mgox4 (Fragment)	23	no model	no model	no model	no model	no model	Mytilus galloprovincialis	2	5	2	0	1	1	2	0	0	1	4	0	1	1	1	0	1	0	1	0
Q86MN2	Hox3 homeodomain protein (Fragment)	23	no model	no model	no model	no model	no model	Mytilus galloprovincialis	2	5	2	0	1	1	2	0	0	1	4	0	1	1	1	0	1	0	1	0
E6YE61	Mgox Cdx homeobox protein (Fragment)	23	no model	no model	no model	no model	no model	Mytilus galloprovincialis	2	4	1	0	0	2	2	1	0	2	3	1	0	0	0	2	1	0	2	0
E6YE59	Mgox PG-5 homeobox protein (Fragment)	23	no model	no model	no model	no model	no model	Mytilus galloprovincialis	2	5	2	0	0	1	2	0	1	2	3	1	0	0	0	0	2	0	2	0
A0A1S6Q5M5	Mytilus adhesive protein (Fragment)	52	no model	no model	no model	no model	no model	Mytilus galloprovincialis	2	0	4	0	0	0	0	1	0	1	3	9	0	0	8	5	7	0	9	3
A5HKH7	Thread matrix protein 1A	534	no model	no model	no model	no model	no model	Mytilus galloprovincialis	2	14	99	8	1	2	0	162	4	33	9	28	1	5	0	12	15	0	121	18
A5HKI3	Thread matrix protein 2E (Fragment)	332	no model	no model	no model	no model	no model	Mytilus galloprovincialis	2	8	60	4	1	1	0	100	2	25	7	16	0	5	0	7	10	0	73	11
A5HKI6	Thread matrix protein 2H (Fragment)	228	no model	no model	no model	no model	no model	Mytilus galloprovincialis	2	4	42	0	1	1	0	71	2	17	5	10	0	4	0	4	6	0	51	8
A0A0K0NJZ2	CRP-I31	68	-4.06	14	3	0.205882	0.0441176	Mytilus galloprovincialis	1	6	2	3	7	0	2	5	2	5	5	5	5	1	1	6	3	2	2	5
G4U4K7	Macin (Mytimacin-4)	101	-3.3	38	1	0.376238	0.00990099	Mytilus galloprovincialis	1	4	4	6	11	4	2	11	1	5	10	6	2	4	5	7	6	8	2	2
A0A0A7ACW0	CRP-I 11 (Fragment)	62	-2.96	26	1	0.419355	0.016129	Mytilus galloprovincialis	1	8	5	1	6	2	4	2	1	2	5	3	2	2	2	6	5	0	1	4
A0A286RMV5	Myticalin C2	101	-2.12	22	1	0.217822	0.00990099	Mytilus galloprovincialis	1	12	4	18	1	3	9	6	2	8	9	2	4	0	0	4	6	1	4	7
A0A286RMV1	Myticalin C1	110	-2.1	14	1	0.127273	0.00909091	Mytilus galloprovincialis	1	13	7	16	1	3	14	6	1	7	8	5	4	1	1	4	4	2	4	8
A0A0A7AC79	CRP-I 18 (Fragment)	71	-1.99	36	1	0.507042	0.0140845	Mytilus galloprovincialis	1	6	3	2	8	3	3	6	0	1	5	3	3	3	3	4	7	1	3	6
A0A286RMV2	Myticalin C10	110	-1.79	28	1	0.254545	0.00909091	Mytilus galloprovincialis	1	14	7	15	1	3	14	6	1	7	8	3	5	1	1	5	4	2	4	8
A0A0A7ACN8	CRP-I 17	76	-1.37	22	1	0.289474	0.0131579	Mytilus galloprovincialis	1	5	5	2	6	1	4	7	4	4	6	6	3	3	1	8	0	1	1	8
Q2VFQ0	Catalase (Fragment)	62	-1.21	90	2	1.45161	0.0322581	Mytilus galloprovincialis	1	5	2	5	1	2	1	6	3	1	2	4	2	6	3	3	7	1	5	2
A0A0A7ACZ9	CRP-I 4	68	-1.07	32	1	0.470588	0.0147059	Mytilus galloprovincialis	1	4	3	0	8	0	5	7	4	2	5	6	5	3	1	4	1	1	2	6
A0A0A7ACW7	CRP-I 21 (Fragment)	58	-0.5	32	1	0.551724	0.0172414	Mytilus galloprovincialis	1	5	4	2	6	1	4	4	2	4	4	4	1	1	1	4	3	1	3	3
A0A286RMV4	Myticalin C3	99	-0.04	62	1	0.626263	0.010101	Mytilus galloprovincialis	1	12	4	15	1	2	11	6	1	7	10	4	4	0	2	3	5	1	5	5
Q86MN3	Dfd homeodomain protein (Fragment)	23	no model	no model	no model	no model	no model	Mytilus galloprovincialis	1	5	1	0	1	1	3	0	1	2	3	1	0	0	0	1	1	0	2	0
Q5K4B3	Homeobox protein Mgox2 (Fragment)	23	no model	no model	no model	no model	no model	Mytilus galloprovincialis	1	5	1	0	1	1	3	0	1	2	3	1	0	0	0	1	1	0	2	0
E5KXS5	Polyphenolic adhesive foot protein (Fragment)	42	no model	no model	no model	no model	no model	Mytilus galloprovincialis	1	0	2	0	0	0	0	1	1	1	3	7	0	0	7	5	6	0	6	2
D5XMR8	Polyphenolic adhesive protein (Fragment)	34	no model	no model	no model	no model	no model	Mytilus galloprovincialis	1	0	2	0	0	0	0	1	1	0	3	5	0	0	6	4	4	0	5	2
Q2VFP7	Heat shock protein 27 (Fragment)	41	0	102	8	2.4878	0.195122	Mytilus galloprovincialis	0	3	0	2	1	1	3	4	2	1	3	2	0	1	4	5	5	0	2	2
V9TMY8	Cytochrome c oxidase subunit I (Fragment)	26	no model	no model	no model	no model	no model	Mytilus galloprovincialis	0	2	0	0	0	0	3	3	0	0	2	4	4	0	0	2	0	4	1	1
A0A0K0YB27	MGK-rich protein-1 (Fragment)	127	no model	no model	no model	no model	no model	Mytilus galloprovincialis	0	0	0	1	0	0	11	35	0	0	0	11	56	0	11	1	1	0	0	0
V9TLV8	NADH dehydrogenase subunit 3 (Fragment)	11	no model	no model	no model	no model	no model	Mytilus galloprovincialis	0	1	0	0	0	0	3	2	0	0	1	0	0	0	0	1	0	1	1	1
A5HKI0	Thread matrix protein 2B (Fragment)	117	no model	no model	no model	no model	no model	Mytilus galloprovincialis	0	2	22	0	1	2	0	37	1	7	4	5	1	0	0	3	3	0	25	4
A5HKI7	Thread matrix protein C1 (Fragment)	156	no model	no model	no model	no model	no model	Mytilus galloprovincialis	0	3	30	2	0	0	0	49	2	9	2	9	0	3	0	3	3	0	37	4
A5HKI8	Thread matrix protein C2 (Fragment)	155	no model	no model	no model	no model	no model	Mytilus galloprovincialis	0	2	30	2	0	0	0	49	3	11	1	9	0	3	0	3	3	0	35	4
A5HKI9	Thread matrix protein F3T7 (Fragment)	65	no model	no model	no model	no model	no model	Mytilus galloprovincialis	0	2	11	1	0	0	0	18	2	4	1	5	0	1	0	1	1	0	16	2

## Sheet: Figure S7
Figure S7-Amino acid composition all unique proteins M. trossulus (including fragments and those that could not be modeled)						Hydrogen Bonds	Salt Bridges		Alanine	Arginine	Asparagine	Aspartate	Cysteine	Glutamine	Glutamate	Glycine	Histidine	Isoleucine	Leucine	Lysine	Methtionine	Phenylalanine	Proline	Serine	Threonine	Tryptophan	Tyrosine	Valine
UniProt ID	Gene Name	Length	QMEAN	Hydrogen Bonds	Salt Bridges	per amino acid	per amino acid	Species	A	R	N	D	C	Q	E	G	H	I	L	K	M	F	P	S	T	W	Y	V
A0A077GZL3	CoA-binding protein (Fragment)	269	0.45	492	8	1.829	0.0297398	Mytilus trossulus	19	10	13	6	7	13	14	35	7	25	16	18	5	8	16	15	15	0	5	22
A0A077GYU8	Ribosomal protein L19 (Fragment)	202	0.38	272	22	1.34653	0.108911	Mytilus trossulus	19	30	10	4	2	4	15	8	7	9	19	33	6	2	4	9	5	2	3	11
N0E3S2	Enkurin	256	0.29	92	2	0.359375	0.0078125	Mytilus trossulus	12	22	9	16	0	11	28	13	8	11	14	28	9	5	18	8	16	1	12	15
Q5XWD7	Mytilin C	99	0.281939	54	1	0.545455	0.010101	Mytilus trossulus	9	8	1	4	8	6	8	5	2	3	6	5	6	3	3	9	3	1	4	5
A0A077GY59	Beta-actin (Fragment)	249	0.19	440	14	1.76707	0.0562249	Mytilus trossulus	19	12	4	13	4	8	17	17	4	20	21	12	11	7	11	25	17	2	13	12
A0A077GYT9	Ribosomal protein L22 (Fragment)	150	0.14	140	2	0.933333	0.0133333	Mytilus trossulus	7	12	6	5	2	4	4	17	12	7	7	20	3	5	6	5	6	1	7	14
A0A077GY62	HSP90-1 (Fragment)	192	-0.31	310	13	1.61458	0.0677083	Mytilus trossulus	13	6	6	15	3	4	26	8	4	8	18	21	8	2	7	13	10	1	4	15
A0A192ABH0	Elongation factor 1 alpha (Fragment)	30	-0.462899	32	1	1.06667	0.0333333	Mytilus trossulus	2	1	1	2	0	1	1	2	1	4	0	2	1	2	1	1	5	0	2	1
I1VYX7	Isocitrate dehydrogenase [NADP]	448	-0.49	1644	74	3.66964	0.165179	Mytilus trossulus	30	23	19	32	8	14	27	38	9	27	36	34	12	18	20	17	29	7	20	28
Q3S893	Malate dehydrogenase	333	-0.5	1320	43	3.96396	0.129129	Mytilus trossulus	34	13	22	20	4	11	18	19	3	19	25	23	15	7	16	23	11	4	9	37
Q6WV72	Histone H4	103	-0.674449	138	5	1.33981	0.0485437	Mytilus trossulus	7	14	2	3	0	2	4	17	2	6	8	11	2	2	1	2	7	0	4	9
A0A0G2UGT2	GalNAc/Gal-specific lectin	150	-0.769511	524	33	3.49333	0.22	Mytilus trossulus	7	7	12	8	0	2	6	14	12	7	8	14	6	10	8	7	6	1	5	10
A0A077GZM1	FAP107	157	-0.98	44	1	0.280255	0.00636943	Mytilus trossulus	6	7	9	9	2	9	10	7	7	4	7	11	2	6	12	18	11	4	10	6
A0A077GYT3	Cold-shock domain protein	284	-1.04	88	6	0.309859	0.0211268	Mytilus trossulus	9	48	13	21	1	9	27	59	2	4	1	12	2	9	15	11	7	1	20	13
A0A192AB97	Polyprotein (Fragment)	218	-1.12	100	2	0.458716	0.00917431	Mytilus trossulus	11	16	10	17	3	7	13	5	4	21	23	20	6	6	12	18	4	4	8	10
A0A076JTI4	ATP synthase F0 subunit 8	84	-1.31	72	2	0.857143	0.0238095	Mytilus trossulus	7	3	5	0	2	1	7	3	0	2	11	7	2	4	0	15	2	4	5	4
M1FBU6	D-octopine dehydrogenase (Fragment)	392	-1.44	552	12	1.40816	0.0306122	Mytilus trossulus	37	15	13	24	6	16	23	31	11	25	38	29	15	15	19	20	14	5	12	24
A0A077GZL0	Cytochrome c oxidase subunit IV	202	-1.45	40	1	0.19802	0.0049505	Mytilus trossulus	15	8	6	8	5	12	14	8	2	8	12	23	8	9	9	15	13	9	7	11
Q6WV67	Histone H2A	125	-1.52955	150	1	1.2	0.008	Mytilus trossulus	19	11	6	2	0	5	5	14	2	6	16	13	1	1	5	6	2	0	3	8
A0A077GYU2	Ribosomal protein L23 (Fragment)	138	-1.55	144	3	1.04348	0.0217391	Mytilus trossulus	17	11	7	5	2	1	4	17	1	9	6	14	4	4	7	7	3	1	2	16
A0A077H0P3	Transcription factor BTF3 (Fragment)	176	-1.66227	82	2	0.465909	0.0113636	Mytilus trossulus	13	6	10	11	0	8	13	16	3	10	14	18	4	6	7	10	14	0	0	13
Q86M00	Vitelline coat lysin M7 (Fragment)	180	-1.7	222	4	1.23333	0.0222222	Mytilus trossulus	12	4	7	6	6	11	7	19	7	5	5	13	0	15	10	14	17	7	8	7
Q955K1	Cytochrome oxidase I (Fragment)	57	-1.7	84	1	1.47368	0.0175439	Mytilus trossulus	4	1	4	1	0	0	0	4	1	5	11	1	6	4	4	3	1	2	3	2
A0A077H3N0	60S ribosomal protein L27 (Fragment)	140	-2.08	166	9	1.18571	0.0642857	Mytilus trossulus	11	11	7	8	0	2	4	9	2	4	10	27	4	9	5	4	7	1	6	9
Q0GGT2	p63/73-like protein	651	-2.17	1222	40	1.87711	0.0614439	Mytilus trossulus	25	33	39	29	15	37	38	32	20	38	37	33	15	18	49	71	60	6	22	34
B4XZC3	Cyp-like protein (Fragment)	50	-2.22	12	1	0.24	0.02	Mytilus trossulus	6	1	0	2	1	0	1	3	1	0	5	3	1	2	5	9	3	1	2	4
T2FF70	ATP synthase subunit 8 (Fragment)	83	-2.22	70	2	0.843373	0.0240964	Mytilus trossulus	6	3	4	2	2	1	7	5	0	1	12	6	1	5	0	10	2	4	5	7
A0A077GY50	Ribosomal protein L5 (Fragment)	189	-2.36	244	9	1.29101	0.047619	Mytilus trossulus	15	12	5	18	1	10	12	15	5	8	11	26	4	11	6	9	5	1	5	10
Q6WV82	Histone H2B	124	-2.36308	192	5	1.54839	0.0403226	Mytilus trossulus	14	12	3	3	0	2	6	7	3	7	6	16	3	2	5	11	10	0	5	9
A8DS34	Mannose-6-phosphate isomerase (Fragment)	438	-2.47	760	9	1.73516	0.0205479	Mytilus trossulus	28	13	26	24	12	22	22	23	15	35	33	29	14	22	18	33	24	3	15	27
Q539B9	p53 tumor suppressor-like protein	434	-2.62	1200	37	2.76498	0.0852535	Mytilus trossulus	18	25	20	16	13	23	29	20	9	27	25	30	11	10	38	46	35	4	13	22
A0A077GY47	Ribosomal protein L3 (Fragment)	403	-2.65	500	14	1.24069	0.0347395	Mytilus trossulus	25	26	11	16	5	10	21	33	18	21	17	64	11	20	16	23	21	5	11	29
Q1AMZ6	p63/p73-like protein	655	-2.80388	768	23	1.17252	0.0351145	Mytilus trossulus	25	33	39	29	15	38	38	32	20	38	37	33	16	18	50	71	60	6	23	34
A0A077H3K4	Ribosomal protein L23a (Fragment)	171	-2.96	134	4	0.783626	0.0233918	Mytilus trossulus	13	13	6	14	0	2	4	6	2	12	10	36	2	3	14	8	8	0	6	12
A0A077H3K9	Qm-like protein (Fragment)	215	-2.98	340	23	1.5814	0.106977	Mytilus trossulus	17	25	4	11	7	7	9	17	8	8	17	22	6	7	14	8	4	2	9	13
Q1AMZ5	Delta-N p63/p73-like protein	533	-2.99248	1278	42	2.39775	0.0787992	Mytilus trossulus	22	30	27	23	13	32	30	25	15	32	31	31	12	16	39	54	51	4	16	30
D6QSQ9	MDM-like protein	561	-3.02652	38	3	0.0677362	0.00534759	Mytilus trossulus	22	30	33	46	23	27	33	23	14	33	39	41	5	11	23	72	36	5	12	33
D4PBU6	NADH-ubiquinone oxidoreductase chain 3	117	-3.09	180	1	1.53846	0.00854701	Mytilus trossulus	6	5	1	2	5	1	8	8	2	4	15	3	7	17	3	11	1	1	2	15
A0A077H0Q5	Ribosomal protein L35 (Fragment)	126	-3.1	192	4	1.52381	0.031746	Mytilus trossulus	11	14	4	3	0	5	8	3	2	3	13	25	3	1	3	7	7	0	4	10
A0A077GZK3	Ribosomal protein L21 (Fragment)	171	-3.12	134	2	0.783626	0.0116959	Mytilus trossulus	6	18	9	4	1	7	7	13	7	14	7	22	5	9	11	3	7	0	7	14
A0A077H3J9	Ribosomal protein S16 (Fragment)	148	-3.18	158	5	1.06757	0.0337838	Mytilus trossulus	11	14	1	6	2	8	6	13	2	8	14	17	2	3	10	7	3	0	9	12
Q6WV78	Histone H3	136	-3.20582	138	3	1.01471	0.0220588	Mytilus trossulus	18	18	1	4	1	8	7	7	2	7	12	13	3	4	6	6	10	0	3	6
E5FFR5	Cytochrome c oxidase subunit 3	311	-3.37	504	3	1.62058	0.0096463	Mytilus trossulus	13	16	7	10	5	4	9	24	7	20	31	8	11	23	17	31	10	20	19	26
A0A077H0Q1	ETC complex I subunit (Fragment)	165	-3.52309	88	6	0.533333	0.0363636	Mytilus trossulus	9	10	11	6	2	6	12	9	2	7	12	17	3	6	7	16	12	5	4	9
D4PBT4	Cytochrome b	435	-3.60025	634	6	1.45747	0.0137931	Mytilus trossulus	19	13	23	9	11	5	12	27	14	23	56	19	18	33	23	33	17	17	25	38
U3Q6Y4	Vitelline coat lysin M3 (Fragment)	123	-3.62564	174	4	1.41463	0.0325203	Mytilus trossulus	12	8	3	7	4	8	6	9	1	5	7	9	3	4	5	12	7	5	5	3
T2FG69	NADH dehydrogenase subunit 4L (Fragment)	76	-3.68	82	1	1.07895	0.0131579	Mytilus trossulus	3	2	2	3	5	1	2	4	2	4	21	1	7	5	0	5	1	1	0	7
A0A077H0M6	Ribosomal protein S6e (Fragment)	250	-3.84	296	5	1.184	0.02	Mytilus trossulus	15	33	6	13	3	10	11	15	3	11	24	33	3	7	10	20	10	1	3	19
Q8MYC1	Histone H1	191	-3.84	106	3	0.554974	0.0157068	Mytilus trossulus	45	5	5	2	0	2	4	10	2	5	6	57	3	2	19	11	5	0	2	6
A0A076JN83	NADH dehydrogenase subunit 4L	93	-3.9	104	1	1.11828	0.0107527	Mytilus trossulus	6	2	3	3	6	0	3	5	2	4	22	1	11	8	0	5	2	2	0	8
A0A077GZL7	60S ribosomal protein L13	212	-4	228	4	1.07547	0.0188679	Mytilus trossulus	23	24	10	4	1	11	13	9	2	11	13	34	4	6	11	8	9	2	5	12
A0A077H3L1	Ribosomal protein L17	186	-4.05	236	6	1.26882	0.0322581	Mytilus trossulus	16	18	8	3	2	7	15	8	8	7	10	23	10	5	9	7	11	1	6	12
A0A076JM06	NADH dehydrogenase subunit 6	154	-4.26006	78	1	0.506494	0.00649351	Mytilus trossulus	6	2	3	0	5	1	6	10	0	10	28	4	15	9	3	20	2	0	8	22
Q1AHR1	Ras (Fragment)	76	-4.28	74	3	0.973684	0.0394737	Mytilus trossulus	4	3	1	6	1	5	8	7	1	5	6	3	3	1	1	3	6	0	5	7
A0A077GYV6	Ribosomal protein L6e (Fragment)	212	-4.3	172	7	0.811321	0.0330189	Mytilus trossulus	8	21	7	11	1	10	8	13	6	12	17	30	4	9	13	9	10	0	7	16
A0A077GYT6	Elongation factor G (Fragment)	262	-4.3	424	13	1.61832	0.0496183	Mytilus trossulus	18	16	12	16	7	13	16	26	5	16	14	16	7	13	16	8	13	3	7	20
A0A076JS91	Cytochrome c oxidase subunit 1	579	-4.54	1016	11	1.75475	0.0189983	Mytilus trossulus	37	12	21	15	5	8	11	57	19	26	65	30	32	42	25	48	30	21	26	49
T2FFU8	NADH dehydrogenase subunit 2 (Fragment)	171	-4.59	218	1	1.27485	0.00584795	Mytilus trossulus	10	1	5	2	2	2	1	17	1	11	21	7	16	12	3	24	2	4	7	23
A0A076JLN8	Cytochrome c oxidase subunit 2	242	-4.93	354	9	1.46281	0.0371901	Mytilus trossulus	11	12	8	10	6	7	13	13	5	16	20	10	14	18	10	21	6	7	14	21
A0A077H3L5	Ubiquitin-ribosomal protein S27a (Fragment)	175	no model	no model	no model	no model	no model	Mytilus trossulus	7	11	8	7	5	8	12	11	3	9	15	26	2	7	9	5	13	1	7	9
Q05831	Sperm-specific protein PHI-2B/PHI-3 [Cleaved into: Sperm-specific protein PHI-2B (PL-II*) (Sperm-specific linker histone H1-like protein); Sperm-specific protein PHI-3 (PL-IV) (Protamine-like protein PHI-3)]	203	no model	no model	no model	no model	no model	Mytilus trossulus	30	15	7	0	0	1	0	11	1	5	6	58	4	2	16	31	8	0	1	7
A0A077H0N2	Ribosomal protein S20	118	no model	no model	no model	no model	no model	Mytilus trossulus	7	9	1	4	2	2	10	6	3	13	7	14	3	1	6	10	10	1	1	8
A0A077GZK0	Ribosomal protein S2 (Fragment)	289	no model	no model	no model	no model	no model	Mytilus trossulus	25	24	6	11	6	6	13	40	4	16	17	26	5	11	16	12	21	3	9	18
A0A077H0N7	Ribosomal protein L7a (Fragment)	268	no model	no model	no model	no model	no model	Mytilus trossulus	18	26	11	9	4	17	15	13	3	18	20	38	4	6	17	7	14	2	3	23
A0A077H0P6	Ribosomal protein L7	160	no model	no model	no model	no model	no model	Mytilus trossulus	5	14	13	5	2	5	6	14	4	15	13	13	6	8	9	5	7	3	5	8
A0A077GZK7	Ribosomal protein L28 (Fragment)	148	no model	no model	no model	no model	no model	Mytilus trossulus	13	18	10	4	1	4	3	9	1	7	10	21	5	2	5	10	10	1	5	9
Q9TXE3	Protamine-like protein PL-III=MAJOR nuclear basic protein	101	no model	no model	no model	no model	no model	Mytilus trossulus	14	26	1	0	0	0	0	6	0	0	0	23	0	0	6	20	4	0	0	1
T2FF78	NADH-ubiquinone oxidoreductase chain 5 (Fragment)	549	no model	no model	no model	no model	no model	Mytilus trossulus	33	7	17	8	6	15	15	44	7	33	86	14	27	43	15	73	23	12	18	53
A0A076JT91	NADH-ubiquinone oxidoreductase chain 5	579	no model	no model	no model	no model	no model	Mytilus trossulus	33	8	20	8	5	17	15	46	8	34	92	15	30	44	16	75	23	14	21	55
T2FFT6	NADH-ubiquinone oxidoreductase chain 4 (Fragment)	435	no model	no model	no model	no model	no model	Mytilus trossulus	27	5	12	3	8	4	7	40	8	23	82	14	27	33	11	58	7	7	15	44
Q2VTF9	NADH-ubiquinone oxidoreductase chain 4	435	no model	no model	no model	no model	no model	Mytilus trossulus	24	5	12	3	9	4	7	40	9	24	78	13	30	30	11	57	9	7	15	48
T2FF74	NADH-ubiquinone oxidoreductase chain 1 (Fragment)	356	no model	no model	no model	no model	no model	Mytilus trossulus	28	8	7	6	9	6	13	23	0	22	44	12	20	33	14	35	9	5	14	48
A0A173FZM2	NADH-ubiquinone oxidoreductase chain 1	362	no model	no model	no model	no model	no model	Mytilus trossulus	27	8	8	6	9	6	13	25	1	22	44	12	21	33	14	34	9	5	15	50
T2FG00	NADH dehydrogenase subunit 6 (Fragment)	154	no model	no model	no model	no model	no model	Mytilus trossulus	6	2	3	0	5	1	7	10	0	10	27	3	15	10	4	19	2	0	8	22
T2FG10	NADH dehydrogenase subunit 5 (Fragment)	214	no model	no model	no model	no model	no model	Mytilus trossulus	7	3	7	4	2	7	9	20	3	14	32	7	9	17	5	29	7	5	8	19
D4PBU5	NADH dehydrogenase subunit 2	315	no model	no model	no model	no model	no model	Mytilus trossulus	17	1	9	2	4	6	4	30	3	20	40	12	23	24	10	41	11	6	9	43
A0A1S6Q5N8	Mytilus adhesive protein (Fragment)	67	no model	no model	no model	no model	no model	Mytilus trossulus	2	0	3	1	0	1	0	1	0	1	3	13	1	0	11	9	7	0	11	3
A0A286RMV6	Myticalin D7	111	no model	no model	no model	no model	no model	Mytilus trossulus	3	12	5	18	2	2	8	6	1	8	6	2	5	2	11	4	5	4	2	5
A0A286RMU4	Myticalin A8	132	no model	no model	no model	no model	no model	Mytilus trossulus	3	14	11	21	2	3	7	5	3	14	7	2	4	1	9	5	4	2	8	7
A0A1L6KTI2	Histone H2A (Fragment)	76	no model	no model	no model	no model	no model	Mytilus trossulus	10	3	1	3	0	2	5	8	3	8	10	7	0	0	3	4	3	0	2	4
A0A077GY54	EP protein	235	no model	no model	no model	no model	no model	Mytilus trossulus	17	3	9	19	3	3	23	12	28	14	18	12	6	16	6	11	10	0	5	20
T2FFT1	Cytochrome c oxidase subunit 3 (Fragment)	307	no model	no model	no model	no model	no model	Mytilus trossulus	13	12	4	11	5	4	9	24	10	14	29	8	11	30	17	25	15	20	17	29
T2FF86	Cytochrome c oxidase subunit 2 (Fragment)	238	no model	no model	no model	no model	no model	Mytilus trossulus	11	12	8	10	6	7	13	13	5	16	20	10	14	17	10	20	6	7	13	20
A0A0A7AFT1	Cytochrome c oxidase subunit 1 (Fragment)	222	no model	no model	no model	no model	no model	Mytilus trossulus	12	4	11	8	0	1	3	24	5	16	30	7	12	13	16	19	10	5	9	17
B9ZV72	Cytochrome b (Fragment)	283	no model	no model	no model	no model	no model	Mytilus trossulus	14	6	19	8	7	2	6	20	12	14	34	10	16	23	12	18	15	10	14	23
A0A077H3J7	C-type lectin domain-containing protein	165	no model	no model	no model	no model	no model	Mytilus trossulus	16	9	6	6	6	10	8	11	2	12	12	14	4	7	4	15	5	6	7	5
T2FG56	ATP synthase subunit a (Fragment)	236	no model	no model	no model	no model	no model	Mytilus trossulus	7	4	6	4	8	3	5	22	2	11	42	5	14	19	9	33	10	4	5	23
A9X3C0	ATP synthase subunit a	238	no model	no model	no model	no model	no model	Mytilus trossulus	7	4	6	4	8	3	5	22	3	12	43	5	15	19	9	33	10	4	4	22
Q25534	Adhesive protein (Polyphenolic adhesive protein) (Fragment)	40	no model	no model	no model	no model	no model	Mytilus trossulus	1	0	2	1	0	1	0	1	0	0	3	7	1	0	7	7	3	0	6	0

## Sheet: Figure S8
Figure S8-Chi square tests of independence comparing amino acid use in sets of Mytilus proteins
colors represent amino acids with similar chemical characteristics
Chi-square test of independence-All proteins
Single Letter A.A.	A	R	N	D	C	Q	E	G	H	I	L	K	M	F	P	S	T	W	Y	V
A.A.	Alanine	Arginine	Asparagine	Aspartic Acid	Cysteine	Glutamine	Glutamic Acid	Glycine	Histidine	Isoleucine	Leucine	Lysine	Methtionine	Phenylalanine	Proline	Serine	Threonine	Tryptophan	Tyrosine	Valine
Group	Non-Polar, Alapathic	"+" Charge	Polar, Uncharged	"-" Charge	Polar, Uncharged	Polar, Uncharged	"-" Charge	Non-Polar, Alapathic	"+" Charge	Non-Polar, Alapathic	Non-Polar, Alapathic	"+" Charge	Non-Polar, Alapathic	Non-Polar, Aromatic	Polar, Uncharged	Polar, Uncharged	Polar, Uncharged	Non-Polar, Aromatic	Non-Polar, Aromatic	Non-Polar, Alapathic
Mytilus gallprovincialis (n=624)
Observed	11245	9286	11372	11003	4722	8084	11434	14742	4784	11804	16688	13236	5280	8294	8783	14996	11684	2344	7872	12225
Expected	11380	9403	11037	10697	4613	7913	11237	14703	4759	11745	16851	13424	5468	8411	8867	15158	11503	2416	7802	12490
Difference	-135	-117	335	306	109	171	197	39	25	59	-163	-188	-188	-117	-84	-162	181	-72	70	-265
Percent Usage	5.62593	4.64583	5.68947	5.50486	2.36244	4.04447	5.72049	7.3755	2.39346	5.9056	8.34909	6.62204	2.64161	4.14953	4.39418	7.50258	5.84557	1.17272	3.9384	6.11623
Mytilus trossulus (n=90)
Observed	1319	1095	813	806	371	652	972	1490	470	1163	1916	1584	757	992	1006	1739	1015	323	741	1564
Expected	1184	978	1148	1112	480	823	1169	1529	495	1222	1753	1396	569	875	922	1577	1196	251	811	1299
Difference	135	117	-335	-306	-109	-171	-197	-39	-25	-59	163	188	188	117	84	162	-181	72	-70	265
Percent Usage	6.34501	5.26746	3.91091	3.87724	1.78468	3.13642	4.67577	7.1676	2.26092	5.59457	9.21686	7.61978	3.64152	4.77198	4.83933	8.3654	4.88262	1.55378	3.56456	7.52357
Chi-square test of independence-Mytilus orthologs
Single Letter A.A.	A	R	N	D	C	Q	E	G	H	I	L	K	M	F	P	S	T	W	Y	V
A.A.	Alanine	Arginine	Asparagine	Aspartic Acid	Cysteine	Glutamine	Glutamic Acid	Glycine	Histidine	Isoleucine	Leucine	Lysine	Methtionine	Phenylalanine	Proline	Serine	Threonine	Tryptophan	Tyrosine	Valine
Group	Non-Polar, Alapathic	"+" Charge	Polar, Uncharged	"-" Charge	Polar, Uncharged	Polar, Uncharged	"-" Charge	Non-Polar, Alapathic	"+" Charge	Non-Polar, Alapathic	Non-Polar, Alapathic	"+" Charge	Non-Polar, Alapathic	Non-Polar, Aromatic	Polar, Uncharged	Polar, Uncharged	Polar, Uncharged	Non-Polar, Aromatic	Non-Polar, Aromatic	Non-Polar, Alapathic
Mytilus gallprovincialis (n=19)
Observed	324	208	161	166	76	125	210	345	105	227	416	334	175	222	231	341	242	96	182	365
Expected	327.9	212.7	163.7	165.2	77	127	208.1	342.7	101.5	232.1	417.7	334.6	176.5	221.4	229	342.7	234.6	95.9	182.6	358
Difference	-3.9	-4.7	-2.7	0.8	-1	-2	1.9	2.3	3.5	-5.1	-1.7	-0.6	-1.5	0.6	2	-1.7	7.4	0.1	-0.6	7
Percent Usage	7.11931	4.57042	3.53768	3.64755	1.66996	2.74665	4.61437	7.58075	2.30719	4.98791	9.14085	7.33905	3.84531	4.87805	5.07581	7.49286	5.31751	2.10943	3.99912	8.02022
Mytilus trossulus (n=19)
Observed	319	209	160	158	75	124	198	327	94	228	403	322	171	212	218	331	218	92	176	337
Expected	315.1	204.3	157.3	158.8	74	122	199.9	329.3	97.5	222.9	401.3	321.4	169.5	212.6	220	329.3	225.4	92.1	175.4	344
Difference	3.9	4.7	2.7	-0.8	1	2	-1.9	-2.3	-3.5	5.1	1.7	0.6	1.5	-0.6	-2	1.7	-7.4	-0.1	0.6	-7
Percent Usage	7.29643	4.78042	3.65965	3.61391	1.71546	2.83623	4.52882	7.47941	2.15005	5.215	9.21775	7.36505	3.91125	4.84904	4.98628	7.57091	4.98628	2.1043	4.02562	7.70814
Chi-square test of independence-Upper 50% Mytilus proteins with greatest hydrogen bonds per amino acid
Single Letter A.A.	A	R	N	D	C	Q	E	G	H	I	L	K	M	F	P	S	T	W	Y	V
A.A.	Alanine	Arginine	Asparagine	Aspartic Acid	Cysteine	Glutamine	Glutamic Acid	Glycine	Histidine	Isoleucine	Leucine	Lysine	Methtionine	Phenylalanine	Proline	Serine	Threonine	Tryptophan	Tyrosine	Valine
Group	Non-Polar, Alapathic	"+" Charge	Polar, Uncharged	"-" Charge	Polar, Uncharged	Polar, Uncharged	"-" Charge	Non-Polar, Alapathic	"+" Charge	Non-Polar, Alapathic	Non-Polar, Alapathic	"+" Charge	Non-Polar, Alapathic	Non-Polar, Aromatic	Polar, Uncharged	Polar, Uncharged	Polar, Uncharged	Non-Polar, Aromatic	Non-Polar, Aromatic	Non-Polar, Alapathic
Mytilus gallprovincialis (n=241)
Observed	3888	2944	3415	3704	1329	2636	3512	4760	1802	3976	5523	4177	1797	2979	2676	4899	4237	825	2448	4535
Expected	3934.3	3006.1	3343.1	3605.4	1317.7	2604.2	3503.1	4755	1803.1	3952.1	5488.5	4267.7	1850.2	2973.2	2752.7	4899	4165.5	853.5	2443.3	4544.3
Difference	-46.3	-62.1	71.9	98.6	11.3	31.8	8.9	5	-1.1	23.9	34.5	-90.7	-53.2	5.8	-76.7	0	71.5	-28.5	4.7	-9.3
Percent Usage	5.88538	4.45642	5.16939	5.60685	2.01175	3.99019	5.31622	7.20535	2.72774	6.01859	8.36033	6.32285	2.72017	4.5094	4.05074	7.41576	6.41367	1.24883	3.70561	6.86476
Mytilus trossulus (n=30)
Observed	537	437	345	351	153	293	428	588	226	469	650	623	284	365	420	611	448	135	300	576
Expected	490.7	374.9	416.9	449.6	164.3	324.8	436.9	593	224.9	492.9	684.5	532.3	230.8	370.8	343.3	611	519.5	106.5	304.7	566.7
Difference	46.3	62.1	-71.9	-98.6	-11.3	-31.8	-8.9	-5	1.1	-23.9	-34.5	90.7	53.2	-5.8	76.7	0	-71.5	28.5	-4.7	9.3
Percent Usage	6.51778	5.30404	4.1874	4.26023	1.85702	3.55626	5.19481	7.13679	2.74305	5.69244	7.88931	7.5616	3.44702	4.43015	5.09771	7.41595	5.43755	1.63855	3.64122	6.99114
Chi-square test of independence-Upper 25% Mytilus proteins with greatest hydrogen bonds per amino acid
Single Letter A.A.	A	R	N	D	C	Q	E	G	H	I	L	K	M	F	P	S	T	W	Y	V
A.A.	Alanine	Arginine	Asparagine	Aspartic Acid	Cysteine	Glutamine	Glutamic Acid	Glycine	Histidine	Isoleucine	Leucine	Lysine	Methtionine	Phenylalanine	Proline	Serine	Threonine	Tryptophan	Tyrosine	Valine
Group	Non-Polar, Alapathic	"+" Charge	Polar, Uncharged	"-" Charge	Polar, Uncharged	Polar, Uncharged	"-" Charge	Non-Polar, Alapathic	"+" Charge	Non-Polar, Alapathic	Non-Polar, Alapathic	"+" Charge	Non-Polar, Alapathic	Non-Polar, Aromatic	Polar, Uncharged	Polar, Uncharged	Polar, Uncharged	Non-Polar, Aromatic	Non-Polar, Aromatic	Non-Polar, Alapathic
Mytilus gallprovincialis (n=121)
Observed	1633	1095	1535	1469	493	1031	1401	2046	800	1587	2244	1782	739	1249	980	2198	1880	276	1094	1981
Expected	1638.1	1134.1	1489.2	1438.7	501.4	1035.7	1412.6	2026	790.9	1600.2	2210.2	1782.8	763.1	1223.3	1076.1	2194.2	1855.2	297.8	1078.6	1964.6
Difference	-5.1	-39.1	45.8	30.3	-8.4	-4.7	-11.6	20	9.1	-13.2	33.8	-0.8	-24.1	25.7	-96.1	3.8	24.8	-21.8	15.4	16.4
Percent Usage	5.93538	3.97994	5.57918	5.33929	1.79188	3.74732	5.09214	7.43648	2.90772	5.76818	8.15614	6.47694	2.686	4.53967	3.56195	7.98895	6.83313	1.00316	3.9763	7.20023
Mytilus trossulus (n=15)
Observed	314	253	235	241	103	200	278	362	140	315	383	337	168	205	299	410	325	78	188	354
Expected	308.9	213.9	280.8	271.3	94.6	195.3	266.4	382	149.1	301.8	416.8	336.2	143.9	230.7	202.9	413.8	349.8	56.2	203.4	370.4
Difference	5.1	39.1	-45.8	-30.3	8.4	4.7	11.6	-20	-9.1	13.2	-33.8	0.8	24.1	-25.7	96.1	-3.8	-24.8	21.8	-15.4	-16.4
Percent Usage	6.05243	4.87664	4.52968	4.64534	1.98535	3.85505	5.35852	6.97764	2.69854	6.0717	7.38242	6.49576	3.23824	3.95143	5.7633	7.90285	6.26446	1.50347	3.62375	6.82344
Chi-square test of independence-Upper 50% Mytilus proteins with greatest salt bridges per amino acid
Single Letter A.A.	A	R	N	D	C	Q	E	G	H	I	L	K	M	F	P	S	T	W	Y	V
A.A.	Alanine	Arginine	Asparagine	Aspartic Acid	Cysteine	Glutamine	Glutamic Acid	Glycine	Histidine	Isoleucine	Leucine	Lysine	Methtionine	Phenylalanine	Proline	Serine	Threonine	Tryptophan	Tyrosine	Valine
Group	Non-Polar, Alapathic	"+" Charge	Polar, Uncharged	"-" Charge	Polar, Uncharged	Polar, Uncharged	"-" Charge	Non-Polar, Alapathic	"+" Charge	Non-Polar, Alapathic	Non-Polar, Alapathic	"+" Charge	Non-Polar, Alapathic	Non-Polar, Aromatic	Polar, Uncharged	Polar, Uncharged	Polar, Uncharged	Non-Polar, Aromatic	Non-Polar, Aromatic	Non-Polar, Alapathic
Mytilus gallprovincialis (n=241)
Observed	4324	3485	3804	4366	1516	3120	4408	5099	1932	4411	6071	4942	1947	3068	3178	5353	4559	837	2591	4838
Expected	4358.2	3584.9	3748.4	4285.5	1497.6	3114.1	4409.1	5077	1930.1	4385.4	5985.7	5074.2	1964.6	3017.8	3250.5	5358.7	4552.6	833.3	2588.9	4832.5
Difference	-34.2	-99.9	55.6	80.5	18.4	5.9	-1.1	22	1.9	25.6	85.3	-132.2	-17.6	50.2	-72.5	-5.7	6.4	3.7	2.1	5.5
Percent Usage	5.85519	4.71909	5.15105	5.91206	2.05284	4.22484	5.96894	6.90463	2.61615	5.973	8.22083	6.69203	2.63646	4.15442	4.30338	7.24857	6.17341	1.13339	3.50851	6.55121
Mytilus trossulus (n=30)
Observed	472	460	321	350	132	307	444	488	192	415	516	642	215	253	399	544	451	80	258	480
Expected	437.8	360.1	376.6	430.5	150.4	312.9	442.9	510	193.9	440.6	601.3	509.8	197.4	303.2	326.5	538.3	457.4	83.7	260.1	485.5
Difference	34.2	99.9	-55.6	-80.5	-18.4	-5.9	1.1	-22	-1.9	-25.6	-85.3	132.2	17.6	-50.2	72.5	5.7	-6.4	-3.7	-2.1	-5.5
Percent Usage	6.36204	6.2003	4.32673	4.71762	1.77922	4.13802	5.98463	6.57771	2.58795	5.59375	6.95512	8.65346	2.89796	3.41016	5.37808	7.33252	6.07899	1.07831	3.47756	6.46987
Chi-square test of independence-Upper 25% Mytilus proteins with greatest salt bridges per amino acid
Single Letter A.A.	A	R	N	D	C	Q	E	G	H	I	L	K	M	F	P	S	T	W	Y	V
A.A.	Alanine	Arginine	Asparagine	Aspartic Acid	Cysteine	Glutamine	Glutamic Acid	Glycine	Histidine	Isoleucine	Leucine	Lysine	Methtionine	Phenylalanine	Proline	Serine	Threonine	Tryptophan	Tyrosine	Valine
Group	Non-Polar, Alapathic	"+" Charge	Polar, Uncharged	"-" Charge	Polar, Uncharged	Polar, Uncharged	"-" Charge	Non-Polar, Alapathic	"+" Charge	Non-Polar, Alapathic	Non-Polar, Alapathic	"+" Charge	Non-Polar, Alapathic	Non-Polar, Aromatic	Polar, Uncharged	Polar, Uncharged	Polar, Uncharged	Non-Polar, Aromatic	Non-Polar, Aromatic	Non-Polar, Alapathic
Mytilus gallprovincialis (n=121)
Observed	2266	1902	2017	2329	724	1664	2340	2625	1035	2354	3139	2646	1051	1631	1629	2908	2397	455	1389	2541
Expected	2287.5	1959	1993.3	2299.2	722.8	1655.8	2343.4	2614.1	1031.4	2337.1	3090.6	2702.5	1058.5	1592.6	1685.6	2901.1	2406.6	444.9	1380.6	2535.6
Difference	-21.5	-57	23.7	29.8	1.2	8.2	-3.4	10.9	3.6	16.9	48.4	-56.5	-7.5	38.4	-56.6	6.9	-9.6	10.1	8.4	5.4
Percent Usage	5.80401	4.87168	5.16623	5.96537	1.85441	4.26208	5.99355	6.72353	2.65099	6.0294	8.04006	6.77732	2.69197	4.17755	4.17243	7.44839	6.13954	1.16541	3.55771	6.50838
Mytilus trossulus (n=15)
Observed	269	269	192	219	77	171	257	272	108	236	286	349	122	134	239	307	270	38	141	269
Expected	247.5	212	215.7	248.8	78.2	179.2	253.6	282.9	111.6	252.9	334.4	292.5	114.5	172.4	182.4	313.9	260.4	48.1	149.4	274.4
Difference	21.5	57	-23.7	-29.8	-1.2	-8.2	3.4	-10.9	-3.6	-16.9	-48.4	56.5	7.5	-38.4	56.6	-6.9	9.6	-10.1	-8.4	-5.4
Percent Usage	6.36686	6.36686	4.54438	5.18343	1.82249	4.04734	6.08284	6.43787	2.55621	5.5858	6.76923	8.26036	2.88757	3.1716	5.6568	7.26627	6.39053	0.899408	3.33728	6.36686

## Sheet: Figure S9
Figure S9-Spearman rank order correlation between hydrophobicity or residue volume and amino acid use in M. galloprovincialis relative to M. trossulus
